# Supplementary material for: Diaqua­(5-carb­oxy­benzene-1,3-di­carboxyl­ato-κO 1)(4,4′-dimethyl-2,2′-bipyridine-κ2 N,N′)zinc
Source: Acta Crystallogr Sect E Struct Rep Online. 2011 May 28;67(Pt 6):m804. doi: 10.1107/S1600536811019519 (PMC3120513; doi:10.1107/S1600536811019519)
Supplement: Supplementary file 1 [file e-67-0m804-sup1.cif]

##############################################################################
#                                                                            #
# This CIF contains the data in a paper accepted for publication in          #
# Acta Crystallographica Section E. It conforms to the requirements of       #
# Notes for Authors for Acta Crystallographica Section E, and has been       #
# peer reviewed under the auspices of the IUCr Commission on Journals.       #
#                                                                            #
# Full details of the Crystallographic Information File format               #
# are given in the paper "The Crystallographic Information File (CIF):       #
# a New Standard Archive File for Crystallography" by S. R. Hall, F. H.      #
# Allen and I. D. Brown [Acta Cryst. (1991), A47, 655-685].                  #
#                                                                            #
# The current version of the core CIF dictionary is obtainable from          #
# ftp://ftp.iucr.org/pub/cif_core.dic.                                       #
#                                                                            #
# Software is freely available for graphical display of the structure(s)     #
# in this CIF. For information consult the CIF software page                 #
# http://www.iucr.org/resources/cif/software.                                #
#                                                                            #
# This file may be used for bona fide research purposes within the           #
# scientific community so long as proper attribution is given to the journal # 
# article from which it was obtained.                                        #
#                                                                            #
##############################################################################
data_I
_audit_creation_method     SHELXL-97
_chemical_name_systematic
;
Diaqua(5-carboxybenzene-1,3-dicarboxylato-\k<i>O</i>^1^)(4,4'-dimethyl-2,2'-
bipyridine-\k^2^<i>N</i>,<i>N</i>')zinc
;
_chemical_name_common     ?
_chemical_formula_moiety     'C21 H20 N2 O8 Zn '
_chemical_formula_sum     'C21 H20 N2 O8 Zn'
_chemical_formula_iupac     '[Zn (C9 H4 O6) (C12 H12 N2) (H2 O)2]'
_chemical_formula_weight     493.76
_chemical_melting_point     ?
_symmetry_cell_setting     triclinic
_symmetry_space_group_name_H-M     'P -1'
_symmetry_space_group_name_Hall     '-P 1'
loop_
    _symmetry_equiv_pos_as_xyz
    'x, y, z'
    '-x, -y, -z'
_cell_length_a     9.1938(9)
_cell_length_b     10.7978(8)
_cell_length_c     11.5842(7)
_cell_angle_alpha     85.238(6)
_cell_angle_beta     72.960(7)
_cell_angle_gamma     69.760(8)
_cell_volume     1031.40(16)
_cell_formula_units_Z     2
_cell_measurement_reflns_used     4795
_cell_measurement_theta_min     3.46
_cell_measurement_theta_max     29.05
_cell_measurement_temperature     296(2)
_exptl_crystal_description     block
_exptl_crystal_colour     colorless
_exptl_crystal_size_max     0.21
_exptl_crystal_size_mid     0.20
_exptl_crystal_size_min     0.19
_exptl_crystal_density_diffrn     1.590
_exptl_crystal_density_meas     ?
_exptl_crystal_density_method     'not measured'
_exptl_crystal_F_000     508
_exptl_absorpt_coefficient_mu     1.244
_exptl_absorpt_correction_type     multi-scan
_exptl_absorpt_process_details     '(SADABS; Bruker, 2001)'
_exptl_absorpt_correction_T_min     0.7802
_exptl_absorpt_correction_T_max     0.7980
_exptl_special_details
;
;
_diffrn_ambient_temperature     296(2)
_diffrn_radiation_type     MoK\a
_diffrn_radiation_wavelength     0.71073
_diffrn_radiation_source     'fine-focus sealed tube'
_diffrn_radiation_monochromator     graphite
_diffrn_measurement_device_type     'Bruker APEXII CCD'
_diffrn_measurement_method     '\f and \w'
_diffrn_detector_area_resol_mean     ?
_diffrn_reflns_number     7701
_diffrn_reflns_av_R_equivalents     0.0320
_diffrn_reflns_av_sigmaI/netI     0.0418
_diffrn_reflns_theta_min     3.47
_diffrn_reflns_theta_max     25.00
_diffrn_reflns_theta_full     25.00
_diffrn_measured_fraction_theta_max     0.996
_diffrn_measured_fraction_theta_full     0.996
_diffrn_reflns_limit_h_min     -10
_diffrn_reflns_limit_h_max     10
_diffrn_reflns_limit_k_min     -12
_diffrn_reflns_limit_k_max     12
_diffrn_reflns_limit_l_min     -13
_diffrn_reflns_limit_l_max     13
_diffrn_standards_number     ?
_diffrn_standards_interval_count     ?
_diffrn_standards_interval_time     ?
_diffrn_standards_decay_%     ?
_refine_special_details
;
;
_reflns_number_total     3607
_reflns_number_gt     3246
_reflns_threshold_expression     I>2\s(I)
_refine_ls_structure_factor_coef     Fsqd
_refine_ls_matrix_type     full
_refine_ls_R_factor_all     0.0377
_refine_ls_R_factor_gt     0.0324
_refine_ls_wR_factor_gt     0.0856
_refine_ls_wR_factor_ref     0.0894
_refine_ls_goodness_of_fit_ref     1.050
_refine_ls_restrained_S_all     1.050
_refine_ls_number_reflns     3607
_refine_ls_number_parameters     292
_refine_ls_number_restraints     0
_refine_ls_hydrogen_treatment     constr
_refine_ls_weighting_scheme     calc
_refine_ls_weighting_details
                 'calc w=1/[\s^2^(Fo^2^)+(0.0516P)^2^] where P=(Fo^2^+2Fc^2^)/3'
_atom_sites_solution_hydrogens     geom
_atom_sites_solution_primary     direct
_atom_sites_solution_secondary     difmap
_refine_ls_shift/su_max     0.009
_refine_ls_shift/su_mean     0.000
_refine_diff_density_max     0.340
_refine_diff_density_min     -0.277
_refine_ls_extinction_method     none
_refine_ls_extinction_coef     ?
loop_
    _atom_type_symbol
    _atom_type_description
    _atom_type_scat_dispersion_real
    _atom_type_scat_dispersion_imag
    _atom_type_scat_source
    'C' 'C' 0.0033 0.0016
                         'International Tables Vol C Tables 4.2.6.8 and 6.1.1.4'
    'H' 'H' 0.0000 0.0000
                         'International Tables Vol C Tables 4.2.6.8 and 6.1.1.4'
    'N' 'N' 0.0061 0.0033
                         'International Tables Vol C Tables 4.2.6.8 and 6.1.1.4'
    'O' 'O' 0.0106 0.0060
                         'International Tables Vol C Tables 4.2.6.8 and 6.1.1.4'
    'Zn' 'Zn' 0.2839 1.4301
                         'International Tables Vol C Tables 4.2.6.8 and 6.1.1.4'
_computing_data_collection     'APEX2 (Bruker, 2007)'
_computing_cell_refinement     'SAINT (Bruker, 2007)'
_computing_data_reduction     'SAINT (Bruker, 2007)'
_computing_structure_solution     'SHELXS97 (Sheldrick, 2008)'
_computing_structure_refinement     'SHELXL97 (Sheldrick, 2008)'
_computing_molecular_graphics     'DIAMOND (Brandenburg, 1999)'
_computing_publication_material     'SHELXTL (Sheldrick, 2008)'
loop_
    _atom_site_type_symbol
    _atom_site_label
    _atom_site_fract_x
    _atom_site_fract_y
    _atom_site_fract_z
    _atom_site_U_iso_or_equiv
    _atom_site_adp_type
    _atom_site_calc_flag
    _atom_site_refinement_flags
    _atom_site_occupancy
    _atom_site_symmetry_multiplicity
    _atom_site_disorder_assembly
    _atom_site_disorder_group
    Zn Zn1 0.29959(3) 0.80971(2) 0.41463(2) 0.02705(12) Uani d . 1 1 . .
    O O1 0.3344(2) 0.21247(17) 0.51057(18) 0.0451(5) Uani d . 1 1 . .
    O O2 0.1654(2) 0.11417(16) 0.62226(18) 0.0417(5) Uani d . 1 1 . .
    O O3 0.1815(2) 0.68960(16) 0.50550(15) 0.0353(4) Uani d . 1 1 . .
    O O4 -0.0341(2) 0.81358(16) 0.64551(17) 0.0442(5) Uani d . 1 1 . .
    O O5 -0.4023(2) 0.60517(15) 0.91517(15) 0.0378(4) Uani d . 1 1 . .
    H H5A -0.4810 0.5991 0.9684 0.057 Uiso calc R 1 1 . .
    O O6 -0.3417(2) 0.38720(15) 0.90916(15) 0.0377(4) Uani d . 1 1 . .
    O O1W 0.34722(19) 0.87467(15) 0.55069(14) 0.0310(4) Uani d . 1 1 . .
    H H1WA 0.4474 0.8605 0.5349 0.046 Uiso d R 1 1 . .
    H H1WB 0.2920 0.9551 0.5668 0.046 Uiso d R 1 1 . .
    O O2W 0.1124(2) 0.92769(15) 0.35858(16) 0.0380(4) Uani d . 1 1 . .
    H H2WA 0.0254 0.9106 0.3765 0.057 Uiso d R 1 1 . .
    H H2WB 0.0912 1.0101 0.3581 0.057 Uiso d R 1 1 . .
    N N1 0.4831(2) 0.64334(18) 0.31684(17) 0.0294(4) Uani d . 1 1 . .
    N N2 0.4584(2) 0.89292(18) 0.27789(18) 0.0313(5) Uani d . 1 1 . .
    C C1 0.2061(3) 0.2140(2) 0.5853(2) 0.0295(5) Uani d . 1 1 . .
    C C2 0.0560(3) 0.7072(2) 0.5941(2) 0.0277(5) Uani d . 1 1 . .
    C C3 -0.3103(3) 0.4905(2) 0.8723(2) 0.0257(5) Uani d . 1 1 . .
    C C4 0.0878(3) 0.3468(2) 0.6388(2) 0.0244(5) Uani d . 1 1 . .
    C C5 -0.0533(3) 0.3572(2) 0.7292(2) 0.0261(5) Uani d . 1 1 . .
    H H5 -0.0770 0.2816 0.7590 0.031 Uiso calc R 1 1 . .
    C C6 -0.1601(3) 0.4811(2) 0.7756(2) 0.0254(5) Uani d . 1 1 . .
    C C7 -0.1244(3) 0.5936(2) 0.73168(19) 0.0246(5) Uani d . 1 1 . .
    H H7 -0.1955 0.6759 0.7635 0.030 Uiso calc R 1 1 . .
    C C8 0.0167(3) 0.5847(2) 0.6404(2) 0.0241(5) Uani d . 1 1 . .
    C C9 0.1210(3) 0.4604(2) 0.5950(2) 0.0256(5) Uani d . 1 1 . .
    H H9 0.2154 0.4532 0.5337 0.031 Uiso calc R 1 1 . .
    C C10 0.4961(3) 0.5176(2) 0.3444(2) 0.0352(6) Uani d . 1 1 . .
    H H10 0.4184 0.5014 0.4101 0.042 Uiso calc R 1 1 . .
    C C11 0.6183(3) 0.4113(2) 0.2805(2) 0.0378(6) Uani d . 1 1 . .
    H H11 0.6214 0.3259 0.3027 0.045 Uiso calc R 1 1 . .
    C C12 0.7357(3) 0.4315(2) 0.1840(2) 0.0341(6) Uani d . 1 1 . .
    C C13 0.8735(4) 0.3183(3) 0.1126(3) 0.0495(7) Uani d . 1 1 . .
    H H13A 0.9377 0.2685 0.1638 0.074 Uiso calc R 1 1 . .
    H H13B 0.9394 0.3519 0.0463 0.074 Uiso calc R 1 1 . .
    H H13C 0.8313 0.2621 0.0821 0.074 Uiso calc R 1 1 . .
    C C14 0.7234(3) 0.5617(2) 0.1547(2) 0.0319(6) Uani d . 1 1 . .
    H H14 0.8002 0.5794 0.0894 0.038 Uiso calc R 1 1 . .
    C C15 0.5972(3) 0.6652(2) 0.2222(2) 0.0269(5) Uani d . 1 1 . .
    C C16 0.5789(3) 0.8062(2) 0.1965(2) 0.0278(5) Uani d . 1 1 . .
    C C17 0.6761(3) 0.8476(2) 0.0971(2) 0.0374(6) Uani d . 1 1 . .
    H H17 0.7560 0.7855 0.0409 0.045 Uiso calc R 1 1 . .
    C C18 0.6557(3) 0.9805(2) 0.0801(2) 0.0384(6) Uani d . 1 1 . .
    C C19 0.7596(4) 1.0268(3) -0.0278(3) 0.0604(9) Uani d . 1 1 . .
    H H19A 0.8531 1.0303 -0.0091 0.091 Uiso calc R 1 1 . .
    H H19B 0.6990 1.1132 -0.0489 0.091 Uiso calc R 1 1 . .
    H H19C 0.7930 0.9666 -0.0946 0.091 Uiso calc R 1 1 . .
    C C20 0.5346(3) 1.0673(3) 0.1677(3) 0.0436(7) Uani d . 1 1 . .
    H H20 0.5178 1.1574 0.1616 0.052 Uiso calc R 1 1 . .
    C C21 0.4393(3) 1.0211(2) 0.2634(2) 0.0398(6) Uani d . 1 1 . .
    H H21 0.3581 1.0815 0.3204 0.048 Uiso calc R 1 1 . .
loop_
    _atom_site_aniso_label
    _atom_site_aniso_U_11
    _atom_site_aniso_U_22
    _atom_site_aniso_U_33
    _atom_site_aniso_U_12
    _atom_site_aniso_U_13
    _atom_site_aniso_U_23
    Zn1 0.02375(18) 0.02181(17) 0.03013(18) -0.00935(12) 0.00191(12) 0.00227(11)
    O1 0.0236(10) 0.0374(10) 0.0601(12) -0.0075(8) 0.0085(9) -0.0093(9)
    O2 0.0267(9) 0.0214(8) 0.0687(13) -0.0072(7) -0.0004(9) -0.0071(8)
    O3 0.0319(10) 0.0301(9) 0.0400(10) -0.0185(7) 0.0036(8) 0.0062(7)
    O4 0.0418(11) 0.0204(8) 0.0559(12) -0.0106(8) 0.0066(9) 0.0036(8)
    O5 0.0326(10) 0.0273(9) 0.0371(10) -0.0088(8) 0.0132(8) -0.0019(7)
    O6 0.0350(10) 0.0280(9) 0.0419(10) -0.0160(8) 0.0064(8) 0.0056(8)
    O1W 0.0220(9) 0.0236(8) 0.0419(10) -0.0063(7) -0.0016(8) -0.0038(7)
    O2W 0.0299(10) 0.0224(8) 0.0614(12) -0.0118(7) -0.0109(9) 0.0087(8)
    N1 0.0298(11) 0.0249(10) 0.0308(10) -0.0114(8) -0.0025(9) 0.0018(8)
    N2 0.0269(11) 0.0269(10) 0.0334(11) -0.0088(9) 0.0008(9) 0.0014(9)
    C1 0.0227(13) 0.0257(12) 0.0387(14) -0.0066(10) -0.0073(11) -0.0044(10)
    C2 0.0272(13) 0.0243(12) 0.0321(13) -0.0128(10) -0.0062(11) 0.0086(10)
    C3 0.0262(12) 0.0240(12) 0.0236(11) -0.0099(10) -0.0011(10) 0.0021(9)
    C4 0.0211(12) 0.0230(11) 0.0294(12) -0.0099(9) -0.0048(10) 0.0009(9)
    C5 0.0281(13) 0.0202(11) 0.0304(12) -0.0121(10) -0.0052(10) 0.0046(9)
    C6 0.0237(12) 0.0256(11) 0.0258(11) -0.0107(10) -0.0033(10) 0.0029(9)
    C7 0.0232(12) 0.0196(11) 0.0270(12) -0.0075(9) -0.0008(10) 0.0003(9)
    C8 0.0220(12) 0.0240(11) 0.0256(11) -0.0099(9) -0.0040(10) 0.0037(9)
    C9 0.0198(12) 0.0273(12) 0.0286(12) -0.0122(9) -0.0004(10) 0.0016(10)
    C10 0.0410(15) 0.0290(13) 0.0341(13) -0.0167(11) -0.0040(12) 0.0064(11)
    C11 0.0471(17) 0.0233(12) 0.0422(15) -0.0103(11) -0.0149(13) 0.0060(11)
    C12 0.0369(15) 0.0291(13) 0.0359(14) -0.0065(11) -0.0144(12) -0.0011(11)
    C13 0.0533(19) 0.0326(14) 0.0516(17) -0.0004(13) -0.0134(15) -0.0062(13)
    C14 0.0288(14) 0.0317(13) 0.0305(13) -0.0088(10) -0.0033(11) 0.0012(10)
    C15 0.0244(12) 0.0296(12) 0.0249(12) -0.0096(10) -0.0043(10) 0.0030(10)
    C16 0.0250(13) 0.0258(12) 0.0303(12) -0.0090(10) -0.0050(10) 0.0033(10)
    C17 0.0323(14) 0.0343(13) 0.0343(14) -0.0098(11) 0.0054(12) 0.0006(11)
    C18 0.0371(15) 0.0327(13) 0.0425(15) -0.0160(12) -0.0046(12) 0.0101(12)
    C19 0.063(2) 0.0489(18) 0.062(2) -0.0310(16) 0.0061(17) 0.0128(16)
    C20 0.0425(16) 0.0268(13) 0.0559(17) -0.0132(12) -0.0060(14) 0.0082(12)
    C21 0.0383(15) 0.0256(12) 0.0456(15) -0.0087(11) 0.0008(13) -0.0008(11)
_geom_special_details
;
;
loop_
    _geom_bond_atom_site_label_1
    _geom_bond_atom_site_label_2
    _geom_bond_site_symmetry_2
    _geom_bond_distance
    _geom_bond_publ_flag
    Zn1 O1W . 1.9922(16) ?
    Zn1 O2W . 2.0018(16) ?
    Zn1 O3 . 2.0115(16) ?
    Zn1 N1 . 2.1159(19) ?
    Zn1 N2 . 2.1826(19) ?
    O1 C1 . 1.238(3) ?
    O2 C1 . 1.262(3) ?
    O3 C2 . 1.268(3) ?
    O4 C2 . 1.235(3) ?
    O5 C3 . 1.275(3) ?
    O5 H5A . 0.8200 ?
    O6 C3 . 1.257(3) ?
    O1W H1WA . 0.8444 ?
    O1W H1WB . 0.8446 ?
    O2W H2WA . 0.8460 ?
    O2W H2WB . 0.8421 ?
    N1 C10 . 1.341(3) ?
    N1 C15 . 1.346(3) ?
    N2 C21 . 1.336(3) ?
    N2 C16 . 1.346(3) ?
    C1 C4 . 1.516(3) ?
    C2 C8 . 1.505(3) ?
    C3 C6 . 1.480(3) ?
    C4 C5 . 1.384(3) ?
    C4 C9 . 1.386(3) ?
    C5 C6 . 1.394(3) ?
    C5 H5 . 0.9300 ?
    C6 C7 . 1.384(3) ?
    C7 C8 . 1.392(3) ?
    C7 H7 . 0.9300 ?
    C8 C9 . 1.389(3) ?
    C9 H9 . 0.9300 ?
    C10 C11 . 1.374(4) ?
    C10 H10 . 0.9300 ?
    C11 C12 . 1.370(4) ?
    C11 H11 . 0.9300 ?
    C12 C14 . 1.391(3) ?
    C12 C13 . 1.506(4) ?
    C13 H13A . 0.9600 ?
    C13 H13B . 0.9600 ?
    C13 H13C . 0.9600 ?
    C14 C15 . 1.387(3) ?
    C14 H14 . 0.9300 ?
    C15 C16 . 1.487(3) ?
    C16 C17 . 1.382(3) ?
    C17 C18 . 1.386(3) ?
    C17 H17 . 0.9300 ?
    C18 C20 . 1.386(4) ?
    C18 C19 . 1.501(4) ?
    C19 H19A . 0.9600 ?
    C19 H19B . 0.9600 ?
    C19 H19C . 0.9600 ?
    C20 C21 . 1.374(4) ?
    C20 H20 . 0.9300 ?
    C21 H21 . 0.9300 ?
loop_
    _geom_angle_atom_site_label_1
    _geom_angle_atom_site_label_2
    _geom_angle_atom_site_label_3
    _geom_angle_site_symmetry_1
    _geom_angle_site_symmetry_3
    _geom_angle
    _geom_angle_publ_flag
    O1W Zn1 O2W . . 117.76(7) ?
    O1W Zn1 O3 . . 99.49(7) ?
    O2W Zn1 O3 . . 94.51(7) ?
    O1W Zn1 N1 . . 115.84(7) ?
    O2W Zn1 N1 . . 124.77(8) ?
    O3 Zn1 N1 . . 89.06(7) ?
    O1W Zn1 N2 . . 93.17(7) ?
    O2W Zn1 N2 . . 89.03(7) ?
    O3 Zn1 N2 . . 163.37(7) ?
    N1 Zn1 N2 . . 75.66(7) ?
    C2 O3 Zn1 . . 133.53(15) ?
    C3 O5 H5A . . 109.5 ?
    Zn1 O1W H1WA . . 110.1 ?
    Zn1 O1W H1WB . . 111.0 ?
    H1WA O1W H1WB . . 112.2 ?
    Zn1 O2W H2WA . . 119.9 ?
    Zn1 O2W H2WB . . 120.2 ?
    H2WA O2W H2WB . . 109.6 ?
    C10 N1 C15 . . 117.7(2) ?
    C10 N1 Zn1 . . 124.60(16) ?
    C15 N1 Zn1 . . 117.70(14) ?
    C21 N2 C16 . . 118.1(2) ?
    C21 N2 Zn1 . . 125.98(17) ?
    C16 N2 Zn1 . . 115.76(15) ?
    O1 C1 O2 . . 125.7(2) ?
    O1 C1 C4 . . 117.5(2) ?
    O2 C1 C4 . . 116.8(2) ?
    O4 C2 O3 . . 126.4(2) ?
    O4 C2 C8 . . 118.0(2) ?
    O3 C2 C8 . . 115.6(2) ?
    O6 C3 O5 . . 123.0(2) ?
    O6 C3 C6 . . 119.6(2) ?
    O5 C3 C6 . . 117.45(19) ?
    C5 C4 C9 . . 119.4(2) ?
    C5 C4 C1 . . 121.50(19) ?
    C9 C4 C1 . . 119.1(2) ?
    C4 C5 C6 . . 119.9(2) ?
    C4 C5 H5 . . 120.0 ?
    C6 C5 H5 . . 120.0 ?
    C7 C6 C5 . . 120.0(2) ?
    C7 C6 C3 . . 120.7(2) ?
    C5 C6 C3 . . 119.27(19) ?
    C6 C7 C8 . . 120.7(2) ?
    C6 C7 H7 . . 119.6 ?
    C8 C7 H7 . . 119.6 ?
    C9 C8 C7 . . 118.4(2) ?
    C9 C8 C2 . . 121.1(2) ?
    C7 C8 C2 . . 120.5(2) ?
    C4 C9 C8 . . 121.6(2) ?
    C4 C9 H9 . . 119.2 ?
    C8 C9 H9 . . 119.2 ?
    N1 C10 C11 . . 123.3(2) ?
    N1 C10 H10 . . 118.3 ?
    C11 C10 H10 . . 118.3 ?
    C12 C11 C10 . . 119.9(2) ?
    C12 C11 H11 . . 120.1 ?
    C10 C11 H11 . . 120.1 ?
    C11 C12 C14 . . 117.2(2) ?
    C11 C12 C13 . . 121.7(2) ?
    C14 C12 C13 . . 121.0(2) ?
    C12 C13 H13A . . 109.5 ?
    C12 C13 H13B . . 109.5 ?
    H13A C13 H13B . . 109.5 ?
    C12 C13 H13C . . 109.5 ?
    H13A C13 H13C . . 109.5 ?
    H13B C13 H13C . . 109.5 ?
    C15 C14 C12 . . 120.5(2) ?
    C15 C14 H14 . . 119.7 ?
    C12 C14 H14 . . 119.7 ?
    N1 C15 C14 . . 121.4(2) ?
    N1 C15 C16 . . 115.7(2) ?
    C14 C15 C16 . . 123.0(2) ?
    N2 C16 C17 . . 121.5(2) ?
    N2 C16 C15 . . 114.79(19) ?
    C17 C16 C15 . . 123.7(2) ?
    C16 C17 C18 . . 120.8(2) ?
    C16 C17 H17 . . 119.6 ?
    C18 C17 H17 . . 119.6 ?
    C17 C18 C20 . . 116.4(2) ?
    C17 C18 C19 . . 121.4(2) ?
    C20 C18 C19 . . 122.2(2) ?
    C18 C19 H19A . . 109.5 ?
    C18 C19 H19B . . 109.5 ?
    H19A C19 H19B . . 109.5 ?
    C18 C19 H19C . . 109.5 ?
    H19A C19 H19C . . 109.5 ?
    H19B C19 H19C . . 109.5 ?
    C21 C20 C18 . . 120.3(2) ?
    C21 C20 H20 . . 119.8 ?
    C18 C20 H20 . . 119.8 ?
    N2 C21 C20 . . 122.7(2) ?
    N2 C21 H21 . . 118.6 ?
    C20 C21 H21 . . 118.6 ?
loop_
    _geom_torsion_atom_site_label_1
    _geom_torsion_atom_site_label_2
    _geom_torsion_atom_site_label_3
    _geom_torsion_atom_site_label_4
    _geom_torsion_site_symmetry_1
    _geom_torsion_site_symmetry_2
    _geom_torsion_site_symmetry_3
    _geom_torsion_site_symmetry_4
    _geom_torsion
    _geom_torsion_publ_flag
    O1W Zn1 O3 C2 . . . . 57.8(2) ?
    O2W Zn1 O3 C2 . . . . -61.4(2) ?
    N1 Zn1 O3 C2 . . . . 173.8(2) ?
    N2 Zn1 O3 C2 . . . . -163.2(2) ?
    O1W Zn1 N1 C10 . . . . 89.3(2) ?
    O2W Zn1 N1 C10 . . . . -105.6(2) ?
    O3 Zn1 N1 C10 . . . . -10.8(2) ?
    N2 Zn1 N1 C10 . . . . 175.8(2) ?
    O1W Zn1 N1 C15 . . . . -88.84(17) ?
    O2W Zn1 N1 C15 . . . . 76.23(18) ?
    O3 Zn1 N1 C15 . . . . 171.07(17) ?
    N2 Zn1 N1 C15 . . . . -2.30(16) ?
    O1W Zn1 N2 C21 . . . . -63.8(2) ?
    O2W Zn1 N2 C21 . . . . 54.0(2) ?
    O3 Zn1 N2 C21 . . . . 156.6(2) ?
    N1 Zn1 N2 C21 . . . . -179.6(2) ?
    O1W Zn1 N2 C16 . . . . 121.32(17) ?
    O2W Zn1 N2 C16 . . . . -120.94(18) ?
    O3 Zn1 N2 C16 . . . . -18.3(4) ?
    N1 Zn1 N2 C16 . . . . 5.44(17) ?
    Zn1 O3 C2 O4 . . . . 3.8(4) ?
    Zn1 O3 C2 C8 . . . . -175.34(15) ?
    O1 C1 C4 C5 . . . . -175.4(2) ?
    O2 C1 C4 C5 . . . . 3.9(3) ?
    O1 C1 C4 C9 . . . . 5.5(3) ?
    O2 C1 C4 C9 . . . . -175.3(2) ?
    C9 C4 C5 C6 . . . . -0.3(3) ?
    C1 C4 C5 C6 . . . . -179.5(2) ?
    C4 C5 C6 C7 . . . . -0.3(3) ?
    C4 C5 C6 C3 . . . . -179.9(2) ?
    O6 C3 C6 C7 . . . . 178.6(2) ?
    O5 C3 C6 C7 . . . . -1.8(3) ?
    O6 C3 C6 C5 . . . . -1.8(3) ?
    O5 C3 C6 C5 . . . . 177.8(2) ?
    C5 C6 C7 C8 . . . . 0.7(3) ?
    C3 C6 C7 C8 . . . . -179.8(2) ?
    C6 C7 C8 C9 . . . . -0.3(3) ?
    C6 C7 C8 C2 . . . . -179.2(2) ?
    O4 C2 C8 C9 . . . . -173.5(2) ?
    O3 C2 C8 C9 . . . . 5.7(3) ?
    O4 C2 C8 C7 . . . . 5.3(3) ?
    O3 C2 C8 C7 . . . . -175.5(2) ?
    C5 C4 C9 C8 . . . . 0.6(3) ?
    C1 C4 C9 C8 . . . . 179.8(2) ?
    C7 C8 C9 C4 . . . . -0.3(3) ?
    C2 C8 C9 C4 . . . . 178.6(2) ?
    C15 N1 C10 C11 . . . . -0.6(4) ?
    Zn1 N1 C10 C11 . . . . -178.77(19) ?
    N1 C10 C11 C12 . . . . 0.7(4) ?
    C10 C11 C12 C14 . . . . -0.6(4) ?
    C10 C11 C12 C13 . . . . 179.0(2) ?
    C11 C12 C14 C15 . . . . 0.5(4) ?
    C13 C12 C14 C15 . . . . -179.0(2) ?
    C10 N1 C15 C14 . . . . 0.5(3) ?
    Zn1 N1 C15 C14 . . . . 178.81(18) ?
    C10 N1 C15 C16 . . . . -179.1(2) ?
    Zn1 N1 C15 C16 . . . . -0.8(3) ?
    C12 C14 C15 N1 . . . . -0.5(4) ?
    C12 C14 C15 C16 . . . . 179.1(2) ?
    C21 N2 C16 C17 . . . . -3.1(4) ?
    Zn1 N2 C16 C17 . . . . 172.22(19) ?
    C21 N2 C16 C15 . . . . 177.2(2) ?
    Zn1 N2 C16 C15 . . . . -7.5(3) ?
    N1 C15 C16 N2 . . . . 5.6(3) ?
    C14 C15 C16 N2 . . . . -174.0(2) ?
    N1 C15 C16 C17 . . . . -174.1(2) ?
    C14 C15 C16 C17 . . . . 6.2(4) ?
    N2 C16 C17 C18 . . . . 2.2(4) ?
    C15 C16 C17 C18 . . . . -178.1(2) ?
    C16 C17 C18 C20 . . . . 0.2(4) ?
    C16 C17 C18 C19 . . . . -179.6(3) ?
    C17 C18 C20 C21 . . . . -1.6(4) ?
    C19 C18 C20 C21 . . . . 178.2(3) ?
    C16 N2 C21 C20 . . . . 1.7(4) ?
    Zn1 N2 C21 C20 . . . . -173.1(2) ?
    C18 C20 C21 N2 . . . . 0.7(4) ?
loop_
    _geom_hbond_atom_site_label_D
    _geom_hbond_atom_site_label_H
    _geom_hbond_atom_site_label_A
    _geom_hbond_site_symmetry_A
    _geom_hbond_distance_DH
    _geom_hbond_distance_HA
    _geom_hbond_distance_DA
    _geom_hbond_angle_DHA
    O5 H5A O6 2_467 0.82 1.79 2.603(2) 171
    O1W H1WA O1 2_666 0.84 1.81 2.635(2) 165
    O1W H1WB O2 1_565 0.84 1.75 2.593(2) 171
    O2W H2WA O2 2_566 0.85 1.86 2.688(2) 166
    O2W H2WB O4 2_576 0.84 1.79 2.633(2) 176
data_global
_journal_date_recd_electronic     2011-05-15
_journal_date_accepted     2011-05-23
_journal_name_full     'Acta Crystallographica, Section E'
_journal_year     2011
_journal_volume     67
_journal_issue      6
_journal_page_first     m804
_journal_page_last     m804
_journal_paper_category     QM
_journal_coeditor_code     HY2433
_publ_contact_author_name     'Wen-Wen Shan'
_publ_contact_author_address
;
Institute of Environmental and Municipal Engineering
North China University of Water Conservancy and Electric Power
Zhengzhou 450011
People's Republic of China
;
_publ_contact_author_email     hbsysww@163.com
_publ_contact_author_fax     ?
_publ_contact_author_phone     ?
_publ_section_title
;\
Diaqua(5-carboxybenzene-1,3-dicarboxylato-\k<i>O</i>^1^)(4,4'-dimethyl-2,2'-\
bipyridine-\k^2^<i>N</i>,<i>N</i>')zinc
;
loop_
    _publ_author_name
    _publ_author_footnote
    _publ_author_address
    'Mei, Chong-Zhen' .
;
Institute of Environmental and Municipal Engineering
North China University of Water Conservancy and Electric Power
Zhengzhou 450011
People's Republic of China
;
    'Li, Kai-Hui' .
;
Institute of Environmental and Municipal Engineering
North China University of Water Conservancy and Electric Power
Zhengzhou 450011
People's Republic of China
;
    'Shan, Wen-Wen' .
;
Institute of Environmental and Municipal Engineering
North China University of Water Conservancy and Electric Power
Zhengzhou 450011
People's Republic of China
;
