# Supplementary material for: Diaqua­(5-carb­oxy­benzene-1,3-di­carboxyl­ato-κO 1)(4,4′-dimethyl-2,2′-bipyridine-κ2 N,N′)zinc
Source: Acta Crystallogr Sect E Struct Rep Online. 2011 May 28;67(Pt 6):m804. doi: 10.1107/S1600536811019519 (PMC3120513; doi:10.1107/S1600536811019519)
Supplement: Supplementary file 2 [file e-67-0m804-Isup2.hkl]

# 
# h,k,l, Fc-squared, Fo-squared, sigma(Fo-squared) and status flag 
# 
data_I
_shelx_title ' 1 in P-1' 
_shelx_refln_list_code          4 
_shelx_F_calc_maximum      255.35 
_exptl_crystal_F_000       508.00 
_reflns_d_resolution_high  0.8409 
 
loop_ 
 _symmetry_equiv_pos_as_xyz 
 'x, y, z' 
 '-x, -y, -z' 
 
_cell_length_a     9.1938 
_cell_length_b    10.7978 
_cell_length_c    11.5842 
_cell_angle_alpha  85.238 
_cell_angle_beta   72.960 
_cell_angle_gamma  69.760 
 
_shelx_F_squared_multiplier     1.000 
 
loop_ 
 _refln_index_h 
 _refln_index_k 
 _refln_index_l 
 _refln_F_squared_calc 
 _refln_F_squared_meas 
 _refln_F_squared_sigma 
 _refln_observed_status 
   2   0   0      872.31      932.66     17.40 o 
   3   0   0     1461.81     1474.90     24.15 o 
   4   0   0      237.44      300.28     19.33 o 
   5   0   0     1918.94     1971.92     37.93 o 
   6   0   0      655.20      645.40     33.83 o 
   7   0   0      330.97      349.87     25.13 o 
   8   0   0      332.93      323.98     18.16 o 
   9   0   0        3.61        0.00      3.85 o 
  -9   1   0      162.18      155.63     30.93 o 
  -8   1   0      348.78      344.92     26.42 o 
  -7   1   0      260.48      282.22     23.20 o 
  -6   1   0     1091.18     1038.29     33.51 o 
  -5   1   0      157.58      171.89     10.31 o 
  -4   1   0     1136.97     1095.37     23.22 o 
  -3   1   0      958.70     1001.97     18.62 o 
  -2   1   0       28.64       27.68      1.41 o 
  -1   1   0     4592.38     4409.61    152.83 o 
   2   1   0      872.01      947.17     26.42 o 
   3   1   0      113.60      136.76      6.19 o 
   4   1   0     2483.12     2522.42     44.40 o 
   5   1   0       34.25       32.22      6.44 o 
   6   1   0      594.21      585.56     18.82 o 
   7   1   0      608.08      635.31     36.08 o 
   8   1   0       88.69      124.36     16.11 o 
   9   1   0       38.69       29.76      5.87 o 
  10   1   0      124.91      110.91     12.89 o 
  -9   2   0      211.25      198.30     16.38 o 
  -8   2   0      359.73      371.60     33.18 o 
  -7   2   0       93.18       94.71      9.33 o 
  -6   2   0      722.42      735.83     36.08 o 
  -5   2   0       13.56        8.08      2.26 o 
  -4   2   0      466.23      437.98     12.57 o 
  -3   2   0     1094.20     1059.56     14.48 o 
  -2   2   0     2226.47     2117.48     37.11 o 
  -1   2   0      882.03      806.33     13.67 o 
   0   2   0        4.29        5.60      0.74 o 
   1   2   0       91.13      117.39      2.91 o 
   2   2   0      114.88      112.11      7.73 o 
   3   2   0     2154.66     2396.27     59.28 o 
   4   2   0       44.16       51.31      7.41 o 
   5   2   0      231.10      223.18     17.72 o 
   6   2   0     2358.20     2434.29     73.45 o 
   7   2   0      407.50      402.06     27.71 o 
   8   2   0      740.27      884.67     46.39 o 
   9   2   0       41.99       41.28      6.79 o 
  10   2   0      132.81      130.80     19.33 o 
  -8   3   0      684.71      691.71     42.20 o 
  -7   3   0      528.42      511.70     23.92 o 
  -6   3   0     1092.61     1126.07     40.92 o 
  -5   3   0      525.23      546.49     29.64 o 
  -4   3   0      176.61      151.98      8.62 o 
  -3   3   0     2689.96     2567.53     37.73 o 
  -2   3   0     4722.11     4943.10     61.26 o 
  -1   3   0      676.11      640.57     13.54 o 
   0   3   0     1466.76     1511.22     20.37 o 
   1   3   0      639.71      679.14      8.83 o 
   2   3   0      907.88      822.17     11.82 o 
   3   3   0     1176.46     1126.29     36.08 o 
   4   3   0      586.63      654.54     15.32 o 
   5   3   0     2284.29     2522.06     44.58 o 
   6   3   0      175.59      168.37      9.41 o 
   7   3   0      627.92      597.94     34.15 o 
   8   3   0       11.48        0.64      3.22 o 
   9   3   0      292.64      295.10     27.71 o 
  10   3   0       77.41       69.59     14.82 o 
  -8   4   0       53.57       40.59     10.95 o 
  -7   4   0       71.58       55.87      7.73 o 
  -6   4   0      218.99      225.67     14.56 o 
  -5   4   0       50.04       51.47      4.81 o 
  -4   4   0     1634.49     1540.24     29.03 o 
  -3   4   0     1551.59     1570.81     27.82 o 
  -2   4   0     4256.74     4359.17     43.79 o 
  -1   4   0      173.44      151.28      5.28 o 
   0   4   0     1254.93     1499.92     35.12 o 
   1   4   0      110.98      131.26      3.98 o 
   2   4   0     1032.34      998.76     14.06 o 
   3   4   0     1522.84     1457.89     21.81 o 
   4   4   0      316.12      313.15     19.33 o 
   5   4   0        8.49        9.93      1.31 o 
   6   4   0      374.10      378.16     15.96 o 
   7   4   0       12.53        7.85      2.90 o 
   8   4   0      533.25      535.44     35.44 o 
   9   4   0      375.15      409.15     32.86 o 
  10   4   0       67.27       34.79     10.95 o 
  -7   5   0      316.70      286.08     27.71 o 
  -6   5   0       52.71       49.10      6.96 o 
  -5   5   0      206.49      203.37     16.16 o 
  -4   5   0      405.85      403.74     13.88 o 
  -3   5   0     2006.75     2022.32     30.45 o 
  -2   5   0     1641.37     1530.25     21.31 o 
  -1   5   0      204.84      210.63      6.95 o 
   0   5   0     2388.21     2441.66     30.21 o 
   1   5   0     1589.10     1642.48     23.96 o 
   2   5   0      197.39      196.25      5.94 o 
   3   5   0     8210.21     8457.19    165.91 o 
   4   5   0       19.47       18.69      1.29 o 
   5   5   0       76.84       70.15      4.83 o 
   6   5   0       24.58       20.48      2.25 o 
   7   5   0       46.87       50.12      6.12 o 
   8   5   0       34.46       46.39     10.95 o 
   9   5   0       11.45        3.22      4.51 o 
  10   5   0      210.23      220.36     25.13 o 
  -7   6   0        0.54        0.00      8.38 o 
  -6   6   0      531.39      540.59     38.02 o 
  -5   6   0      159.29      146.58      8.98 o 
  -4   6   0      181.01      174.89      9.25 o 
  -3   6   0     1221.35     1195.57     29.39 o 
  -2   6   0       71.02       70.78      4.77 o 
  -1   6   0      311.94      284.21      9.10 o 
   0   6   0      904.19      989.21     20.52 o 
   1   6   0       14.30       11.93      1.90 o 
   2   6   0      285.91      269.42      8.84 o 
   3   6   0      276.17      322.72      7.37 o 
   4   6   0     1724.72     1673.25     30.98 o 
   5   6   0      572.76      547.25     23.84 o 
   6   6   0      490.77      498.71     30.93 o 
   7   6   0       69.82       89.56     13.53 o 
   8   6   0      160.01      143.04     18.69 o 
   9   6   0      260.09      231.96     25.13 o 
  10   6   0       59.41       57.35     14.18 o 
  -6   7   0      122.20       90.21     16.11 o 
  -5   7   0      331.94      257.09     25.13 o 
  -4   7   0      105.49      110.11      7.76 o 
  -3   7   0      460.90      439.54     15.28 o 
  -2   7   0       73.95       72.51      5.17 o 
  -1   7   0      241.30      243.40      9.09 o 
   0   7   0      572.50      572.66     29.32 o 
   1   7   0     1326.69     1349.50     28.19 o 
   2   7   0       69.32       69.36      4.68 o 
   3   7   0     1130.72     1161.47     21.42 o 
   4   7   0        4.44        4.12      0.88 o 
   5   7   0      367.05      342.16     32.22 o 
   6   7   0      884.00      914.31     44.46 o 
   7   7   0       40.87       28.35      7.73 o 
   8   7   0     1041.94      972.30     50.26 o 
   9   7   0      302.74      331.83     30.28 o 
  10   7   0      468.57      431.70     36.73 o 
  -5   8   0      169.84      154.00     21.26 o 
  -4   8   0       94.22      101.98     10.64 o 
  -3   8   0      117.01      138.41      9.06 o 
  -2   8   0      163.78      170.51      9.47 o 
  -1   8   0      100.89       88.65      5.82 o 
   0   8   0      921.57      939.67     36.24 o 
   1   8   0       64.20       74.14      5.56 o 
   2   8   0      777.71      750.11     24.73 o 
   3   8   0      567.54      588.66     19.20 o 
   4   8   0      185.52      176.84     12.23 o 
   5   8   0      389.27      369.21     50.90 o 
   6   8   0      679.91      692.01     38.66 o 
   7   8   0     1280.21     1251.29     57.35 o 
   8   8   0      107.27       99.23     16.75 o 
   9   8   0       25.60       20.62      8.38 o 
  -4   9   0      142.49      141.11     19.97 o 
  -3   9   0      216.17      195.64     27.06 o 
  -2   9   0       91.38       93.43      7.44 o 
  -1   9   0      520.92      547.00     23.69 o 
   0   9   0        0.76        3.83      3.79 o 
   1   9   0      488.02      463.22     15.50 o 
   2   9   0       14.80       10.53      1.86 o 
   3   9   0       12.68        9.40      2.62 o 
   4   9   0      480.20      453.63     16.80 o 
   5   9   0      172.08      184.92     19.33 o 
   6   9   0      481.58      487.76     33.51 o 
   7   9   0      125.25      119.20     18.04 o 
   8   9   0       28.35       18.04     10.31 o 
   9   9   0      314.32      362.76     33.51 o 
  -3  10   0       50.23       43.11      7.51 o 
  -2  10   0      203.61      228.74     16.86 o 
  -1  10   0       84.14       93.25      7.95 o 
   0  10   0      994.48     1013.01     26.57 o 
   1  10   0      625.80      584.89     18.97 o 
   2  10   0       90.80      103.84      7.29 o 
   3  10   0      367.33      386.64     30.61 o 
   4  10   0      147.52      137.89     16.11 o 
   5  10   0        3.90        3.22      4.51 o 
   6  10   0     1043.84     1020.62     50.90 o 
   7  10   0       12.46        8.38      6.44 o 
   8  10   0      290.82      270.62     28.35 o 
  -1  11   0       67.55       78.39     12.89 o 
   0  11   0       67.17       79.42      7.64 o 
   1  11   0       70.76       78.04      8.42 o 
   2  11   0      114.40      140.71     10.91 o 
   3  11   0        1.41        0.00      4.51 o 
   4  11   0      954.52      909.80     46.39 o 
   5  11   0      584.46      547.68     36.73 o 
   6  11   0      107.78      118.56     17.40 o 
   7  11   0      334.68      335.70     30.93 o 
   8  11   0       61.49       61.86     13.53 o 
   0  12   0       12.58        6.10      4.31 o 
   1  12   0       72.61       77.95      7.47 o 
   2  12   0       31.00       34.79      8.38 o 
   3  12   0      275.21      268.04     24.48 o 
   4  12   0      226.16      269.98     25.13 o 
   5  12   0       78.24       54.77     12.89 o 
   6  12   0      316.61      279.00     28.35 o 
  -6 -12   1      434.69      421.39     34.79 o 
  -5 -12   1        4.96        4.51      5.15 o 
  -4 -12   1      428.45      414.31     31.57 o 
  -3 -12   1       75.48       77.32     12.89 o 
  -2 -12   1      288.14      259.99     17.43 o 
  -1 -12   1       44.40       46.39     12.24 o 
   0 -12   1        7.84        8.41      4.19 o 
  -7 -11   1      103.04       98.58     17.40 o 
  -6 -11   1       27.08       30.28      9.66 o 
  -5 -11   1      544.82      588.28     38.02 o 
  -4 -11   1       42.95       39.30      8.38 o 
  -3 -11   1      100.18      100.52     14.18 o 
  -2 -11   1      277.11      269.98     22.55 o 
  -1 -11   1      155.02      144.15      9.74 o 
   0 -11   1      405.01      393.87     21.61 o 
   1 -11   1        7.66       13.67      5.11 o 
   2 -11   1       99.98       94.39     11.56 o 
  -8 -10   1      495.34      487.76     38.66 o 
  -7 -10   1        9.95        5.80      4.51 o 
  -6 -10   1     1245.61     1196.52     56.70 o 
  -5 -10   1        1.89        0.00      4.51 o 
  -4 -10   1        3.11        8.38      5.80 o 
  -3 -10   1      409.23      393.04     26.42 o 
  -2 -10   1       22.59       27.06      7.09 o 
  -1 -10   1      473.56      470.13     18.32 o 
   0 -10   1        8.08       10.03      2.58 o 
   1 -10   1      433.86      451.48     22.78 o 
   2 -10   1      134.00      112.53     11.61 o 
   3 -10   1        4.09        3.52      8.05 o 
  -9  -9   1      200.02      211.99     25.13 o 
  -8  -9   1        1.50        0.00      5.80 o 
  -7  -9   1      868.26      895.62     49.61 o 
  -6  -9   1      925.09     1023.84     50.26 o 
  -5  -9   1        3.31        7.73      4.51 o 
  -4  -9   1      309.50      297.68     23.84 o 
  -3  -9   1        0.27       12.89      5.80 o 
  -2  -9   1      363.68      390.47     25.13 o 
  -1  -9   1        1.40        0.00      2.58 o 
   0  -9   1      314.33      329.46     13.51 o 
   1  -9   1       63.09       64.81      5.99 o 
   2  -9   1       47.63       47.26      7.05 o 
   3  -9   1      149.97      161.08     13.65 o 
   4  -9   1        8.50        6.80      8.38 o 
  -9  -8   1       13.43       23.20      9.66 o 
  -8  -8   1      317.07      340.21     29.64 o 
  -7  -8   1      110.93      104.38     15.46 o 
  -6  -8   1       13.77       25.13      8.38 o 
  -5  -8   1        5.93        0.64      3.22 o 
  -4  -8   1      471.26      428.48     27.06 o 
  -3  -8   1      443.46      459.96     15.93 o 
  -2  -8   1      214.83      264.82     19.33 o 
  -1  -8   1      112.73      123.31      8.88 o 
   0  -8   1     4423.89     4399.55    102.83 o 
   1  -8   1      144.33      120.89      7.76 o 
   2  -8   1        7.82        4.67      2.77 o 
   3  -8   1       75.58       64.85      8.20 o 
   4  -8   1      177.83      197.08     15.22 o 
   5  -8   1      416.73      405.93     33.51 o 
  -9  -7   1      375.98      389.18     33.51 o 
  -8  -7   1      396.69      376.93     31.57 o 
  -7  -7   1     1477.49     1512.89     63.14 o 
  -6  -7   1      574.38      610.83     35.44 o 
  -5  -7   1        8.01        3.87      3.22 o 
  -4  -7   1      908.69      877.39     36.73 o 
  -3  -7   1      674.39      714.50     28.87 o 
  -2  -7   1      233.91      275.14     11.45 o 
  -1  -7   1     1938.85     2032.30     40.76 o 
   0  -7   1        1.98        0.90      2.49 o 
   1  -7   1     1973.98     1918.07     44.19 o 
   2  -7   1      182.12      185.99      8.98 o 
   3  -7   1      695.41      657.74     18.38 o 
   4  -7   1     1252.09     1222.31     37.54 o 
   5  -7   1       94.58       91.49      9.99 o 
   6  -7   1      115.42      105.67     16.75 o 
 -10  -6   1      400.61      373.07     34.15 o 
  -9  -6   1      553.72      521.26     38.66 o 
  -8  -6   1      130.94      135.95     18.69 o 
  -7  -6   1      481.78      464.56     32.22 o 
  -6  -6   1      846.48      867.27     42.53 o 
  -5  -6   1     1601.56     1657.87     58.63 o 
  -4  -6   1      167.05      186.82     10.63 o 
  -3  -6   1     2288.01     2398.06     62.00 o 
  -2  -6   1      370.12      340.48     12.67 o 
  -1  -6   1      366.83      392.03     12.28 o 
   0  -6   1      857.22      793.61     16.53 o 
   1  -6   1       94.72       93.70      4.75 o 
   2  -6   1      546.38      557.95     12.61 o 
   3  -6   1      226.13      233.80      9.97 o 
   4  -6   1      182.73      177.08      9.09 o 
   5  -6   1       99.69       96.93      7.34 o 
   6  -6   1      182.60      146.26     19.33 o 
   7  -6   1      170.49      156.57     21.91 o 
 -10  -5   1      112.32      122.42     19.97 o 
  -9  -5   1      172.15      155.28     21.26 o 
  -8  -5   1      175.44      191.37     21.91 o 
  -7  -5   1       55.50       57.35     12.24 o 
  -6  -5   1      722.36      749.36     38.02 o 
  -5  -5   1      665.38      753.87     35.44 o 
  -4  -5   1       43.38       41.88      7.09 o 
  -3  -5   1     1697.21     1697.93     63.14 o 
  -2  -5   1      143.63      150.49      5.43 o 
   1  -5   1     2545.27     2628.54     32.13 o 
   2  -5   1     2020.08     2076.34     41.95 o 
   3  -5   1      158.87      147.65      6.20 o 
   4  -5   1      724.02      727.78     19.82 o 
   5  -5   1      512.80      517.16     16.66 o 
   6  -5   1       10.37        9.69      5.02 o 
   7  -5   1      432.28      397.55     32.86 o 
 -10  -4   1        7.26        0.00      7.09 o 
  -9  -4   1      482.20      504.51     37.37 o 
  -8  -4   1       76.14       85.70     13.53 o 
  -7  -4   1      277.12      323.45     25.77 o 
  -6  -4   1      410.16      395.18     31.69 o 
  -5  -4   1      365.94      370.06     22.58 o 
  -4  -4   1     1116.21     1125.00     41.24 o 
  -3  -4   1     1228.86     1443.30     44.46 o 
  -2  -4   1     6344.77     6379.17     82.51 o 
  -1  -4   1      255.98      270.02      7.15 o 
   0  -4   1      124.98      119.99      3.81 o 
   1  -4   1     1652.30     1689.77     21.67 o 
   2  -4   1        0.20        0.95      1.58 o 
   3  -4   1      671.70      681.94     16.26 o 
   4  -4   1      108.98      104.21      7.03 o 
   5  -4   1      186.42      176.26      9.20 o 
   6  -4   1      948.31      973.11     24.45 o 
   7  -4   1       11.60       11.28      3.32 o 
   8  -4   1      649.84      561.21     39.30 o 
 -10  -3   1      132.16      142.95     14.56 o 
  -9  -3   1       26.99       26.42      9.02 o 
  -8  -3   1       33.80       47.04     10.31 o 
  -7  -3   1      369.00      385.96     27.71 o 
  -6  -3   1       10.28       12.30      2.90 o 
  -4  -3   1      335.41      389.95     14.82 o 
  -3  -3   1     2081.78     2275.78     59.92 o 
  -2  -3   1      594.34      597.30     22.55 o 
  -1  -3   1     2918.82     2827.80     51.43 o 
   0  -3   1     4608.36     4768.49     49.53 o 
   1  -3   1     1476.59     1576.93     29.39 o 
   2  -3   1     2739.91     2689.60     30.88 o 
   3  -3   1     3563.76     3688.41     44.30 o 
   4  -3   1      309.79      291.20     10.55 o 
   5  -3   1      235.13      235.02     10.10 o 
   6  -3   1      113.72      110.50      9.79 o 
   7  -3   1      216.76      234.58     15.47 o 
   8  -3   1        4.37        0.43      3.22 o 
 -10  -2   1        1.17        2.58      4.51 o 
  -9  -2   1        3.76        4.51      6.44 o 
  -8  -2   1      289.18      334.41     28.35 o 
  -7  -2   1      555.30      599.23     36.08 o 
  -6  -2   1     2161.33     2282.87     73.45 o 
  -5  -2   1       13.02       24.38      3.32 o 
  -4  -2   1     2741.51     3182.45     51.63 o 
  -3  -2   1     7471.47     7902.60    150.45 o 
  -2  -2   1      347.26      380.80     16.75 o 
  -1  -2   1     2591.60     2691.38     56.70 o 
   0  -2   1     2213.20     2407.48     24.80 o 
   1  -2   1       77.77       74.79      2.37 o 
   2  -2   1     3835.81     3772.59     63.52 o 
   3  -2   1        2.55        3.09      0.97 o 
   4  -2   1     8611.15     8519.69     86.02 o 
   5  -2   1      352.19      376.24     18.24 o 
   6  -2   1      346.36      361.41     17.08 o 
   7  -2   1       49.10       46.55      6.50 o 
   8  -2   1      241.84      241.02     26.42 o 
   9  -2   1      129.76      141.26     13.19 o 
  -9  -1   1      302.85      308.64     28.99 o 
  -8  -1   1      112.19      103.09     15.46 o 
  -7  -1   1     1516.61     1599.62    117.91 o 
  -6  -1   1       22.22       20.26      3.46 o 
  -5  -1   1     2395.47     2600.52     74.74 o 
  -4  -1   1        4.47        9.50      4.83 o 
  -3  -1   1      285.66      306.69     14.58 o 
  -2  -1   1     8514.92     8842.44     94.64 o 
  -1  -1   1      378.07      445.23     14.18 o 
   1  -1   1     5685.03     5714.00     87.63 o 
   2  -1   1      120.48      134.29      3.98 o 
   3  -1   1     2139.99     2127.58     25.89 o 
   4  -1   1      395.38      406.35     11.21 o 
   5  -1   1      326.18      281.58      9.94 o 
   6  -1   1      309.73      294.78     19.01 o 
   7  -1   1       14.22       15.58      3.64 o 
   8  -1   1      886.19      923.97     45.43 o 
   9  -1   1       26.37       24.98      5.68 o 
  -9   0   1        0.10        6.44      6.44 o 
  -8   0   1      288.14      301.55     27.06 o 
  -7   0   1       71.07       81.83     12.89 o 
  -6   0   1     1894.54     1757.07     47.04 o 
  -5   0   1     1141.10     1121.11     23.42 o 
  -4   0   1      154.72      157.83      5.64 o 
  -3   0   1       67.08       59.42      5.02 o 
  -2   0   1       78.32       76.62      3.55 o 
  -1   0   1     1404.44     1495.25     24.81 o 
   2   0   1        7.65       10.76      1.21 o 
   3   0   1      171.03      189.03      5.58 o 
   4   0   1      684.34      656.64     15.92 o 
   5   0   1      500.38      476.37     13.20 o 
   6   0   1        1.68        0.00      1.10 o 
   7   0   1      596.97      585.34     22.98 o 
   8   0   1      188.22      186.42     16.11 o 
   9   0   1       39.80       56.75      7.96 o 
  10   0   1      158.71      171.39     28.03 o 
  -9   1   1      178.37      181.60     18.69 o 
  -8   1   1      126.87      141.75     18.69 o 
  -7   1   1        7.77        3.22      3.22 o 
  -6   1   1      700.64      673.97     36.08 o 
  -5   1   1      144.85      137.89     14.18 o 
  -4   1   1     2048.93     2025.19     41.22 o 
  -3   1   1     1445.52     1540.56     31.88 o 
  -2   1   1     1080.78     1125.30     43.49 o 
  -1   1   1      657.06      569.99     20.30 o 
   2   1   1     2876.47     2973.24     48.67 o 
   3   1   1      322.41      356.78     10.36 o 
   4   1   1      259.60      253.13      9.90 o 
   5   1   1     1712.27     1856.53     86.66 o 
   6   1   1      741.02      686.78     24.48 o 
   7   1   1        6.23        8.05      2.73 o 
   8   1   1      620.99      615.91     36.73 o 
   9   1   1      284.57      292.53     23.20 o 
  10   1   1       76.74       85.78      9.79 o 
  -8   2   1      724.91      757.73     45.75 o 
  -7   2   1      255.28      264.82     23.84 o 
  -6   2   1       53.84       59.92     10.95 o 
  -5   2   1     1129.47     1127.58     45.10 o 
  -4   2   1      491.44      504.45     18.45 o 
  -3   2   1     2739.77     2914.63     39.70 o 
  -2   2   1     7814.92     7776.32    153.72 o 
  -1   2   1      450.34      420.72     19.97 o 
   0   2   1    12482.52    11930.32    355.99 o 
   1   2   1     2474.26     2417.81     57.35 o 
   2   2   1     6614.33     6397.86    234.42 o 
   3   2   1      533.78      504.46      9.38 o 
   4   2   1      314.89      324.95      9.06 o 
   5   2   1       25.42       49.61      4.29 o 
   6   2   1     1585.99     1613.93     35.68 o 
   7   2   1      872.69      828.73     25.38 o 
   8   2   1      140.49      148.14     12.56 o 
   9   2   1       47.69       46.38      6.96 o 
  10   2   1       10.75       10.95      7.73 o 
  -8   3   1      249.86      218.16     28.35 o 
  -7   3   1       43.45       61.21     11.60 o 
  -6   3   1     1122.39     1194.59     51.55 o 
  -5   3   1      550.15      541.88     30.93 o 
  -4   3   1      702.15      703.16     16.85 o 
  -3   3   1     1458.31     1427.08     24.91 o 
  -2   3   1      672.80      727.12     13.12 o 
  -1   3   1      546.07      584.81     12.85 o 
   0   3   1     4798.00     5195.62     60.23 o 
   1   3   1      698.88      730.72     14.87 o 
   2   3   1      194.81      180.52      5.51 o 
   3   3   1      121.55      125.45      6.94 o 
   4   3   1      819.61      661.49     15.28 o 
   5   3   1     1182.57     1195.11     20.28 o 
   6   3   1       20.09       16.25      2.23 o 
   7   3   1      340.63      311.35     13.55 o 
   8   3   1      162.09      154.30     11.31 o 
   9   3   1      192.46      176.51     20.30 o 
  10   3   1       46.97       56.70     12.24 o 
  -8   4   1       45.92       31.20      6.83 o 
  -7   4   1      106.55      108.23     11.36 o 
  -6   4   1      315.06      269.98     23.20 o 
  -5   4   1       10.26        8.46      4.51 o 
  -4   4   1      672.27      642.11     17.02 o 
  -3   4   1        0.03        1.44      1.48 o 
  -2   4   1     3125.96     3285.36     45.23 o 
  -1   4   1      575.28      682.23     15.05 o 
   0   4   1       68.14       52.27      3.05 o 
   1   4   1     2545.14     2758.18     51.80 o 
   2   4   1        4.44        7.06      0.88 o 
   3   4   1      778.07      779.87     23.34 o 
   4   4   1      452.54      445.47     13.11 o 
   5   4   1     1881.58     1739.17     60.87 o 
   6   4   1     1464.88     1466.62     34.30 o 
   7   4   1       99.41       98.80      5.59 o 
   8   4   1      857.14      846.02     32.66 o 
   9   4   1       52.93       53.48     10.95 o 
  10   4   1       95.59       88.27     16.11 o 
  -7   5   1      169.75      158.07     13.58 o 
  -6   5   1       31.10       32.61      6.50 o 
  -5   5   1      485.31      473.36     18.25 o 
  -4   5   1       93.53       99.11      6.77 o 
  -3   5   1      460.03      420.14     13.56 o 
  -2   5   1      592.53      594.14     17.75 o 
  -1   5   1      165.46      154.20      8.81 o 
   0   5   1      759.40      769.90     20.44 o 
   1   5   1      445.43      505.75     10.62 o 
   3   5   1     3633.00     3819.21     50.66 o 
   4   5   1     3098.08     3295.34     41.47 o 
   5   5   1     1315.58     1242.96     26.74 o 
   6   5   1        8.13        4.73      1.93 o 
   7   5   1      478.32      429.46     27.41 o 
   8   5   1      189.85      177.19     19.33 o 
   9   5   1       42.89       38.66     10.95 o 
  10   5   1      247.67      284.79     28.99 o 
  -6   6   1      338.01      350.23     28.35 o 
  -5   6   1       55.69       48.02      7.41 o 
  -4   6   1       40.90       40.33      5.12 o 
  -3   6   1      146.89      143.24      8.14 o 
  -2   6   1      203.27      197.76      9.06 o 
  -1   6   1      849.13      820.96     23.48 o 
   0   6   1       89.67       86.06      5.56 o 
   1   6   1      110.11      101.75      5.70 o 
   2   6   1       13.68        6.77      1.90 o 
   3   6   1     2163.06     2433.25     28.87 o 
   4   6   1      878.84      801.67     18.80 o 
   5   6   1      249.17      250.25     10.95 o 
   6   6   1     1008.73     1033.83     24.39 o 
   7   6   1      735.18      743.56     39.95 o 
   8   6   1      838.78      846.01     45.10 o 
   9   6   1      444.21      415.59     32.86 o 
  10   6   1       13.76        7.09      4.51 o 
  -6   7   1       37.23       26.42      9.66 o 
  -5   7   1      428.17      439.31     21.52 o 
  -4   7   1       21.24       18.09      3.21 o 
  -3   7   1       49.88       57.79      4.84 o 
  -2   7   1     1179.25     1183.65     23.14 o 
  -1   7   1      147.15      139.50      8.13 o 
   0   7   1     1595.05     1552.63     29.61 o 
   1   7   1      295.06      288.37     17.08 o 
   2   7   1      431.96      469.10     13.13 o 
   3   7   1     2032.44     2059.52     32.05 o 
   4   7   1       39.39       40.46      3.34 o 
   5   7   1      776.12      743.00     14.06 o 
   6   7   1      128.05      128.47      6.39 o 
   7   7   1       19.41       29.64      9.66 o 
   8   7   1       17.85       24.48      8.38 o 
   9   7   1      283.38      276.42     27.71 o 
  10   7   1      680.58      603.09     43.17 o 
  -5   8   1       50.23       43.81     12.24 o 
  -4   8   1       23.35       14.82      5.80 o 
  -3   8   1     1505.47     1408.97     27.96 o 
  -2   8   1      726.25      710.64     18.23 o 
  -1   8   1       43.27       43.67      4.81 o 
   0   8   1       40.02       37.71      4.33 o 
   1   8   1       24.45       25.40      3.55 o 
   2   8   1     1061.96     1140.33     23.94 o 
   3   8   1      268.21      276.06      9.88 o 
   4   8   1      635.96      617.30     15.54 o 
   5   8   1      424.29      481.96     15.81 o 
   6   8   1        3.07        5.80      5.15 o 
   7   8   1       64.05       53.48     10.95 o 
   8   8   1      180.30      156.57     20.62 o 
   9   8   1       10.43       11.60      5.80 o 
  10   8   1       97.27       93.43     17.40 o 
  -4   9   1       51.66       35.44      9.02 o 
  -3   9   1        8.32        3.87      3.19 o 
  -2   9   1      165.90      150.05      8.62 o 
  -1   9   1      356.79      353.83     12.81 o 
   0   9   1        2.38        0.32      2.28 o 
   1   9   1     3478.30     3563.97    108.02 o 
   2   9   1      545.72      507.12     15.84 o 
   3   9   1      333.38      343.03     11.97 o 
   4   9   1      945.84      933.75     40.59 o 
   5   9   1       56.60       52.29      5.63 o 
   6   9   1      567.97      576.68     36.08 o 
   7   9   1       57.45       50.26     12.24 o 
   8   9   1     1321.31     1304.13     62.50 o 
   9   9   1     1004.74      927.19     53.48 o 
  -3  10   1       70.50       86.19     17.07 o 
  -2  10   1       52.47       69.77     14.82 o 
  -1  10   1       20.94       18.11      4.37 o 
   0  10   1      974.56      983.21     54.82 o 
   1  10   1       10.93       11.62      6.23 o 
   2  10   1      836.96      807.73     33.96 o 
   3  10   1      321.67      333.94     13.63 o 
   4  10   1      222.46      190.69     24.81 o 
   5  10   1      835.34      815.08     43.17 o 
   6  10   1       88.13       64.43     12.89 o 
   7  10   1      386.12      369.20     31.57 o 
   8  10   1      259.20      286.73     28.99 o 
   9  10   1        2.20        9.66      7.73 o 
  -1  11   1       28.27       28.95      5.31 o 
   0  11   1       36.37       40.71      4.93 o 
   1  11   1      229.58      237.97     14.07 o 
   2  11   1      139.46      126.91      8.67 o 
   3  11   1      118.17      112.17      9.90 o 
   4  11   1      180.32      190.08     20.62 o 
   5  11   1       26.65       34.15      9.02 o 
   6  11   1      312.16      325.39     28.99 o 
   7  11   1      391.39      387.24     32.86 o 
   8  11   1       27.05       21.91      9.66 o 
   1  12   1      298.58      313.93     15.37 o 
   2  12   1        7.03       11.43      5.15 o 
   3  12   1      223.36      255.80     24.48 o 
   4  12   1      226.03      235.83     23.84 o 
   5  12   1       43.76       52.19     11.60 o 
   6  12   1      459.46      467.79     36.08 o 
   7  12   1       20.07       19.33      7.09 o 
  -5 -12   2       95.94      108.89     17.40 o 
  -4 -12   2      223.33      215.89     16.38 o 
  -3 -12   2        0.21        2.19      3.54 o 
  -2 -12   2      666.47      583.12     40.59 o 
  -1 -12   2        1.37        1.29      5.15 o 
  -7 -11   2      133.05      144.97     19.97 o 
  -6 -11   2       58.13       80.54     14.82 o 
  -5 -11   2       79.77       84.41     14.82 o 
  -4 -11   2       15.44       11.60      5.80 o 
  -3 -11   2      123.03      117.82     11.28 o 
  -2 -11   2       28.90       21.05      4.77 o 
  -1 -11   2      259.65      262.24     25.77 o 
   0 -11   2        9.29       21.91      9.66 o 
   1 -11   2       20.00       18.58      5.24 o 
  -8 -10   2      294.65      293.17     29.64 o 
  -7 -10   2      128.21      128.22     18.69 o 
  -6 -10   2      440.98      461.99     33.51 o 
  -5 -10   2       42.59       30.93      9.02 o 
  -4 -10   2      552.07      608.25     36.08 o 
  -3 -10   2      259.79      262.89     21.91 o 
  -2 -10   2        9.14        8.38      3.64 o 
  -1 -10   2        7.07        2.58      2.73 o 
   0 -10   2        3.95        1.51      2.83 o 
   1 -10   2      167.36      168.52     14.10 o 
   2 -10   2      159.97      186.49     15.26 o 
   3 -10   2       59.93       61.72      9.54 o 
  -8  -9   2       15.13        5.15      5.15 o 
  -7  -9   2      747.95      748.71     45.10 o 
  -6  -9   2       35.25       27.71      9.02 o 
  -5  -9   2      530.77      551.55     34.79 o 
  -4  -9   2      153.37      152.71     16.75 o 
  -3  -9   2      408.69      413.66     27.06 o 
  -2  -9   2     1242.35     1198.46     45.75 o 
  -1  -9   2      165.45      175.18     11.76 o 
   0  -9   2      345.07      312.07     13.08 o 
   1  -9   2      638.22      624.78     19.24 o 
   2  -9   2      394.17      385.32     20.96 o 
   3  -9   2      263.84      307.07     19.36 o 
   4  -9   2       17.63       16.41      8.70 o 
  -9  -8   2       28.39       23.84      9.66 o 
  -8  -8   2      363.88      372.42     32.86 o 
  -7  -8   2      327.24      319.59     27.71 o 
  -6  -8   2     2342.18     2326.04     81.19 o 
  -5  -8   2      655.47      634.67     36.08 o 
  -4  -8   2      191.21      190.08     18.04 o 
  -3  -8   2       12.26       20.67      3.22 o 
  -2  -8   2        0.86        0.00      3.22 o 
  -1  -8   2     1491.47     1454.94     44.46 o 
   0  -8   2     1590.48     1626.88     31.41 o 
   1  -8   2     2757.08     2909.58     47.19 o 
   2  -8   2       39.14       42.79      4.59 o 
   3  -8   2       60.43       60.02      8.42 o 
   4  -8   2      353.60      350.56     20.73 o 
   5  -8   2      232.15      211.20     16.40 o 
  -9  -7   2      140.26      154.00     21.91 o 
  -8  -7   2      251.96      239.69     25.13 o 
  -7  -7   2      101.67      125.00     17.40 o 
  -6  -7   2        6.86        5.15      5.80 o 
  -5  -7   2        8.91       14.82      6.44 o 
  -4  -7   2        9.78        8.63      2.31 o 
  -3  -7   2      231.15      274.86      7.72 o 
  -2  -7   2      342.41      318.11     12.23 o 
  -1  -7   2      440.81      466.42     17.32 o 
   0  -7   2      372.83      386.36     10.31 o 
   1  -7   2      556.80      529.80     13.53 o 
   2  -7   2       99.77      102.05     10.31 o 
   3  -7   2       24.98       32.14      3.82 o 
   4  -7   2        2.78        0.18      7.09 o 
   5  -7   2      846.38      804.53     31.54 o 
   6  -7   2      157.52      164.30     21.91 o 
  -9  -6   2        7.31       14.18      8.38 o 
  -8  -6   2      434.99      449.10     34.79 o 
  -7  -6   2       27.73       20.62      7.73 o 
  -6  -6   2      382.96      387.24     28.35 o 
  -5  -6   2      615.31      654.00     34.79 o 
  -4  -6   2        3.32        1.29      2.58 o 
  -3  -6   2      607.73      585.60      9.57 o 
  -2  -6   2      316.64      315.43     11.29 o 
  -1  -6   2      557.11      523.67     19.63 o 
   0  -6   2     1362.73     1346.03     20.61 o 
   1  -6   2        7.93       10.91      1.73 o 
   2  -6   2     2480.15     2473.48     49.01 o 
   3  -6   2      710.63      700.59     17.35 o 
   4  -6   2      319.53      321.53     11.99 o 
   5  -6   2     1035.71     1025.45     34.48 o 
   6  -6   2      273.62      247.26     16.69 o 
   7  -6   2      232.05      239.05     26.42 o 
  -9  -5   2      739.47      813.79     49.61 o 
  -8  -5   2      351.25      341.50     29.64 o 
  -7  -5   2      577.66      556.70     36.08 o 
  -6  -5   2     1048.88     1088.28     48.97 o 
  -5  -5   2        0.26        4.51      4.51 o 
  -4  -5   2     2050.25     2065.08     63.79 o 
  -3  -5   2     1419.91     1494.85     48.32 o 
  -1  -5   2     6366.10     7098.86     81.59 o 
   0  -5   2      151.75      147.04      5.11 o 
   1  -5   2     1056.25     1073.96     21.76 o 
   2  -5   2      716.90      678.61     12.37 o 
   3  -5   2      151.26      154.80      7.10 o 
   4  -5   2      957.32      966.46     21.48 o 
   5  -5   2      247.57      251.98     14.74 o 
   6  -5   2       86.47       91.50      9.54 o 
   7  -5   2      113.47      117.27     18.04 o 
  -9  -4   2      156.58      196.52     24.48 o 
  -8  -4   2      133.37      141.11     19.33 o 
  -7  -4   2      361.74      375.65     28.99 o 
  -6  -4   2       62.64       68.30     10.31 o 
  -5  -4   2      386.03      357.07     10.89 o 
  -4  -4   2      715.93      752.58     33.51 o 
  -3  -4   2     1614.82     1787.38     52.84 o 
  -2  -4   2     6492.64     7249.58     69.85 o 
  -1  -4   2     1154.93     1352.60     21.86 o 
   0  -4   2      177.82      253.67      5.67 o 
   1  -4   2     1282.60     1258.81     23.99 o 
   2  -4   2      550.43      606.46     11.25 o 
   3  -4   2      396.85      359.49      8.76 o 
   4  -4   2      202.75      204.27      7.19 o 
   5  -4   2       88.53       78.47      7.56 o 
   6  -4   2      241.86      228.16     11.05 o 
   7  -4   2       19.48       19.33      7.09 o 
   8  -4   2      238.29      237.11     25.13 o 
  -9  -3   2      325.77      305.59     27.71 o 
  -8  -3   2      314.22      408.51     32.22 o 
  -7  -3   2        3.24       10.95      6.44 o 
  -6  -3   2      586.41      643.60     19.03 o 
  -5  -3   2     1361.06     1361.73     27.88 o 
  -4  -3   2     2128.39     2250.99     29.50 o 
  -3  -3   2    11808.44    12058.87    705.22 o 
  -2  -3   2      264.56      246.22      6.71 o 
  -1  -3   2     2830.16     3066.29     52.27 o 
   0  -3   2      580.85      546.67     10.11 o 
   1  -3   2      173.43      178.76      5.48 o 
   2  -3   2     4647.05     4756.43     72.30 o 
   3  -3   2     1991.28     2084.64     34.69 o 
   4  -3   2     2333.11     2300.39     30.73 o 
   5  -3   2      360.37      302.91     11.80 o 
   6  -3   2       46.75       38.78      5.57 o 
   7  -3   2       84.07       93.42     13.53 o 
   8  -3   2       44.36       40.59     10.31 o 
   9  -3   2       32.38       25.13      9.02 o 
  -9  -2   2      181.95      168.82     21.91 o 
  -8  -2   2      569.10      535.44     36.73 o 
  -7  -2   2      390.28      358.25     28.35 o 
  -6  -2   2      381.34      401.42     27.71 o 
  -5  -2   2        4.32       14.71      2.82 o 
  -4  -2   2     2525.21     2594.06     35.19 o 
  -3  -2   2       46.09       49.87      3.55 o 
  -2  -2   2     3457.95     3455.28     84.35 o 
  -1  -2   2     3189.71     3058.79     35.55 o 
   0  -2   2      448.45      467.49      7.44 o 
   1  -2   2      972.62      938.95     20.49 o 
   2  -2   2      840.65      786.95     11.66 o 
   3  -2   2      584.43      568.96      9.55 o 
   4  -2   2     1186.88     1178.32     22.04 o 
   5  -2   2        0.35        3.71      2.16 o 
   6  -2   2      242.64      223.43     13.53 o 
   7  -2   2        9.33        7.69      8.38 o 
   8  -2   2      466.39      492.93     22.98 o 
   9  -2   2       70.41       67.65     13.53 o 
  -9  -1   2      194.03      195.23     24.48 o 
  -8  -1   2       50.26       61.21     12.89 o 
  -7  -1   2      102.74      112.11     16.11 o 
  -6  -1   2      124.39      129.51     15.46 o 
  -5  -1   2     2136.73     2324.75     71.52 o 
  -4  -1   2      208.24      274.45      8.98 o 
  -3  -1   2     1674.35     2098.93     29.58 o 
  -2  -1   2     2214.44     2146.23     23.67 o 
  -1  -1   2       64.99       64.80      2.64 o 
   0  -1   2     9404.12     9284.16    161.07 o 
   1  -1   2       85.64       85.29      4.77 o 
   2  -1   2     8324.67     8225.03     77.75 o 
   3  -1   2     1545.50     1518.77     18.07 o 
   4  -1   2      581.45      646.92     12.59 o 
   5  -1   2     1896.63     2000.24     40.97 o 
   6  -1   2       69.08       56.06      9.02 o 
   7  -1   2      316.51      323.42     29.64 o 
   8  -1   2      274.56      281.81     16.63 o 
   9  -1   2       36.87       43.13      7.05 o 
  -9   0   2      133.92      138.53     20.62 o 
  -8   0   2      412.92      408.51     32.86 o 
  -7   0   2      196.34      196.52     21.26 o 
  -6   0   2     3444.67     3518.70    101.16 o 
  -5   0   2      990.36      970.56     28.67 o 
  -4   0   2     1465.86     1467.13     33.30 o 
  -3   0   2     3813.62     4192.87     95.73 o 
  -2   0   2     2942.66     3261.23     78.15 o 
  -1   0   2      466.63      450.43      7.09 o 
   0   0   2        7.40       10.06      1.43 o 
   1   0   2     1454.62     1408.30     18.99 o 
   2   0   2    14352.83    14287.49    129.81 o 
   3   0   2      936.02      998.83     14.32 o 
   4   0   2      820.82      742.65     25.97 o 
   5   0   2      123.59      135.68      8.42 o 
   6   0   2      489.25      493.49     22.55 o 
   7   0   2       11.80        6.54      5.15 o 
   8   0   2        2.72        2.26      2.90 o 
   9   0   2        6.80        0.64      4.19 o 
  10   0   2       22.81       20.51      5.22 o 
  -9   1   2      185.76      133.38     20.62 o 
  -8   1   2        6.82        5.15      4.51 o 
  -7   1   2      503.62      516.11     34.79 o 
  -6   1   2      487.51      503.87     32.22 o 
  -5   1   2      838.63      849.90     27.04 o 
  -4   1   2     1379.30     1382.20     35.44 o 
  -3   1   2      354.26      380.27     15.14 o 
  -2   1   2      550.30      536.72     15.19 o 
  -1   1   2     1817.23     1929.73    116.30 o 
   0   1   2       26.97       25.46      2.28 o 
   1   1   2     7063.67     6751.17    470.36 o 
   2   1   2      788.85      740.84     15.47 o 
   3   1   2     6743.02     6899.71     67.03 o 
   4   1   2     1099.60     1169.50     20.17 o 
   5   1   2      198.52      207.77     12.24 o 
   6   1   2      217.81      232.81     11.56 o 
   7   1   2       98.16      103.22      8.20 o 
   8   1   2      602.74      596.51     23.12 o 
   9   1   2      357.23      373.57     38.98 o 
  10   1   2       37.79       55.50     11.28 o 
  -8   2   2      478.38      501.29     38.02 o 
  -7   2   2      135.35      130.80     17.40 o 
  -6   2   2     1447.82     1545.75     61.86 o 
  -5   2   2      223.46      231.10     13.85 o 
  -4   2   2       13.87       20.68      4.03 o 
  -3   2   2      307.48      239.40      6.83 o 
  -2   2   2     3119.06     3217.39    240.66 o 
  -1   2   2      607.58      661.78     16.86 o 
   0   2   2     5862.39     6045.14     84.29 o 
   1   2   2      340.72      359.21      9.95 o 
   2   2   2     2748.21     2735.54     63.87 o 
   3   2   2        2.25        2.97      0.99 o 
   4   2   2      226.39      196.82      6.51 o 
   5   2   2     2207.85     2260.69     33.34 o 
   6   2   2      132.01      108.39      6.24 o 
   7   2   2     1519.48     1421.12     58.86 o 
   8   2   2      190.43      177.09     15.92 o 
   9   2   2      182.46      170.31     10.12 o 
  10   2   2      277.59      304.67     38.34 o 
  -8   3   2      244.78      287.37     28.35 o 
  -7   3   2       92.18       86.34     14.18 o 
  -6   3   2       26.71       17.40      6.44 o 
  -5   3   2     1153.43     1178.95     35.07 o 
  -4   3   2     1073.98     1051.80     20.51 o 
  -3   3   2       17.47       28.91      2.88 o 
  -2   3   2     3632.06     3682.04    189.76 o 
  -1   3   2     1616.44     1800.80     34.04 o 
   0   3   2      574.94      543.88     14.80 o 
   1   3   2      566.50      576.68     15.04 o 
   2   3   2      119.45      135.91      4.73 o 
   3   3   2      627.26      589.72     32.62 o 
   4   3   2      388.16      413.05     13.58 o 
   5   3   2      511.16      536.62     12.04 o 
   6   3   2     1292.25     1330.67     29.59 o 
   7   3   2      222.99      184.82      8.41 o 
   8   3   2      633.35      608.14     33.08 o 
   9   3   2      446.70      480.55     21.52 o 
  10   3   2       29.96       36.73      9.66 o 
  -7   4   2       91.92       96.65     16.75 o 
  -6   4   2      491.65      440.08     31.57 o 
  -5   4   2       24.99       27.16      4.95 o 
  -4   4   2      917.96      942.07     25.04 o 
  -3   4   2       61.88       66.00      4.69 o 
  -2   4   2      962.49      922.66     25.47 o 
  -1   4   2     1257.71     1430.59     31.15 o 
   0   4   2      472.93      419.39     13.89 o 
   1   4   2       10.48       12.40      1.86 o 
   2   4   2     2986.32     3122.66     41.33 o 
   3   4   2     1235.13     1259.75     19.51 o 
   4   4   2       14.94       12.55      1.71 o 
   5   4   2     2860.80     2902.50     54.45 o 
   6   4   2     1092.14     1167.90     28.64 o 
   7   4   2        1.12        3.77      2.10 o 
   8   4   2      277.54      277.39     10.59 o 
   9   4   2       23.15       19.33      7.09 o 
  10   4   2       87.73       85.05     16.11 o 
  -7   5   2       37.07       29.52      6.79 o 
  -6   5   2      401.57      362.11     27.71 o 
  -5   5   2      661.88      604.24     28.35 o 
  -4   5   2      162.24      165.13      8.59 o 
  -3   5   2     1098.44     1097.56     23.66 o 
  -2   5   2      320.36      343.26     19.97 o 
  -1   5   2     1030.12     1003.85     26.32 o 
   0   5   2      574.54      587.44     18.21 o 
   1   5   2        6.83       13.33      2.90 o 
   2   5   2      716.14      699.53     13.31 o 
   3   5   2       27.82       26.68      2.00 o 
   4   5   2     3512.93     3635.02     47.87 o 
   5   5   2      117.72      101.69      4.99 o 
   6   5   2      231.34      203.31     24.48 o 
   7   5   2     1111.19     1097.60     28.91 o 
   8   5   2        5.00        1.99      1.81 o 
   9   5   2      443.67      470.36     34.15 o 
  10   5   2       35.28       31.57      8.38 o 
  -6   6   2      221.29      237.72     16.97 o 
  -5   6   2        3.53        9.16      4.03 o 
  -4   6   2      208.38      213.88     10.60 o 
  -3   6   2       55.38       55.64      7.24 o 
  -2   6   2      423.27      459.12     14.56 o 
  -1   6   2       78.00       70.67      6.79 o 
   0   6   2      120.11      124.84      8.42 o 
   1   6   2     1679.31     1664.75     35.76 o 
   2   6   2      832.81      942.63     50.90 o 
   3   6   2      674.24      635.55     13.58 o 
   4   6   2       49.05       44.40      4.24 o 
   5   6   2      262.33      237.24      8.23 o 
   6   6   2      242.67      220.63     20.62 o 
   7   6   2      204.28      221.02     11.92 o 
   8   6   2     1549.42     1614.70     65.08 o 
   9   6   2        3.03        1.93      5.15 o 
  10   6   2       10.98       12.89      6.44 o 
  -5   7   2      283.70      262.92     17.61 o 
  -4   7   2        2.91        2.85      4.83 o 
  -3   7   2      167.38      165.31      9.36 o 
  -2   7   2     1399.68     1397.06     29.41 o 
  -1   7   2        1.59        5.01      2.94 o 
   0   7   2      193.96      214.16     12.56 o 
   1   7   2      392.48      414.38     16.84 o 
   2   7   2      635.10      580.62     15.32 o 
   3   7   2     2202.81     2250.41     34.32 o 
   4   7   2      283.80      254.80     11.93 o 
   5   7   2     2957.53     2823.76     40.49 o 
   6   7   2       40.08       39.46      4.39 o 
   7   7   2      337.42      341.32     14.24 o 
   8   7   2       39.28       61.86     12.89 o 
   9   7   2      524.97      539.95     37.37 o 
  10   7   2      435.90      445.23     36.08 o 
  -5   8   2        5.86       10.95      7.73 o 
  -4   8   2      140.84      162.54     11.26 o 
  -3   8   2       51.28       50.65      4.98 o 
  -2   8   2      151.86      143.53      7.99 o 
  -1   8   2     1169.25     1156.86     27.67 o 
   0   8   2      335.65      334.70     13.38 o 
   1   8   2      950.29      951.25     22.93 o 
   2   8   2     1442.08     1452.33     28.32 o 
   3   8   2      255.15      278.79     12.40 o 
   4   8   2     1493.95     1462.26     24.85 o 
   5   8   2       53.25       53.93      5.55 o 
   6   8   2      391.94      364.19     26.42 o 
   7   8   2      228.42      227.45     22.55 o 
   8   8   2       56.87       60.57     12.24 o 
   9   8   2      990.93      994.20     54.12 o 
  10   8   2       12.57        1.93      5.80 o 
  -4   9   2        1.88        3.87      5.80 o 
  -3   9   2       37.86       28.49      4.76 o 
  -2   9   2      161.93      181.07      9.49 o 
  -1   9   2       50.71       51.51      5.58 o 
   0   9   2      209.81      208.00     11.11 o 
   1   9   2      473.91      491.79     16.85 o 
   2   9   2     3208.25     3166.44     58.27 o 
   3   9   2      362.29      368.92     12.93 o 
   4   9   2      302.44      290.47     13.34 o 
   5   9   2      265.00      263.08     13.23 o 
   6   9   2      897.89      889.82     45.75 o 
   7   9   2       45.66       62.50     12.24 o 
   8   9   2      321.59      381.44     32.22 o 
   9   9   2      320.81      299.61     29.64 o 
  -2  10   2      156.60      146.03      9.00 o 
  -1  10   2      169.81      162.14      9.23 o 
   0  10   2      463.17      471.47     19.63 o 
   1  10   2       46.66       48.78      5.42 o 
   2  10   2       18.63       18.22      3.38 o 
   3  10   2      408.63      389.10     14.10 o 
   4  10   2      100.58       96.07      9.34 o 
   5  10   2      427.33      393.55     17.62 o 
   6  10   2       69.59       48.32     10.95 o 
   7  10   2        3.94       13.53      7.09 o 
   8  10   2       10.17       26.42     10.31 o 
   9  10   2      119.92      144.33     21.26 o 
  -1  11   2      194.75      177.05     12.02 o 
   0  11   2        6.08        4.79      4.19 o 
   1  11   2      672.81      672.18     22.18 o 
   2  11   2      173.98      168.97     10.30 o 
   3  11   2       30.86       39.55      9.02 o 
   4  11   2      146.86      141.70     11.15 o 
   5  11   2        3.03        1.93      3.87 o 
   6  11   2      242.69      250.65     24.48 o 
   7  11   2      204.75      185.57     21.91 o 
   8  11   2      269.42      254.51     27.71 o 
   1  12   2      234.41      229.40     13.38 o 
   2  12   2      260.50      250.95     16.63 o 
   3  12   2      214.88      208.40     14.80 o 
   4  12   2        7.64       12.89      6.44 o 
   5  12   2      166.13      166.24     20.62 o 
   6  12   2      236.71      228.74     25.13 o 
   7  12   2       80.55       87.63     15.46 o 
  -4 -12   3      254.06      304.47     19.78 o 
  -3 -12   3        7.59        7.73      7.09 o 
  -2 -12   3      271.65      305.41     30.28 o 
  -1 -12   3      123.22      125.64     19.33 o 
  -6 -11   3      307.16      311.86     28.99 o 
  -5 -11   3       73.13       74.57     11.28 o 
  -4 -11   3       65.90       66.56      8.70 o 
  -3 -11   3      527.03      519.15     24.22 o 
  -2 -11   3        9.58        0.00      4.51 o 
  -1 -11   3      302.01      289.95     27.71 o 
   0 -11   3        3.74        5.80      5.15 o 
   1 -11   3       10.38        5.80      3.87 o 
  -7 -10   3      411.45      454.90     36.08 o 
  -6 -10   3       17.51       24.48      8.38 o 
  -5 -10   3      128.57      121.13     16.75 o 
  -4 -10   3     1058.74      955.45     33.49 o 
  -3 -10   3       81.60       84.32      9.33 o 
  -2 -10   3     1015.27     1004.26     59.92 o 
  -1 -10   3      110.49      114.26     17.72 o 
   0 -10   3       46.30       63.14     13.53 o 
   1 -10   3      321.20      345.36     29.64 o 
   2 -10   3      188.33      181.12     15.47 o 
   3 -10   3      284.52      310.25     21.15 o 
  -8  -9   3      104.43      102.45     18.04 o 
  -7  -9   3      121.83      106.96     16.75 o 
  -6  -9   3      299.20      318.30     27.71 o 
  -5  -9   3      102.61      126.93     16.75 o 
  -4  -9   3       24.99       13.53      4.51 o 
  -3  -9   3        4.87        4.26      4.83 o 
  -2  -9   3       24.26       22.69      4.64 o 
  -1  -9   3      709.42      694.50     24.31 o 
   0  -9   3      176.70      189.46     11.56 o 
   1  -9   3      140.60      133.01     12.07 o 
   2  -9   3      624.99      636.84     28.24 o 
   3  -9   3      114.31      141.61     13.65 o 
   4  -9   3       61.46       67.87     15.46 o 
  -8  -8   3      147.37      173.97     22.55 o 
  -7  -8   3      225.14      225.52     24.48 o 
  -6  -8   3      459.47      464.56     32.86 o 
  -5  -8   3        4.81       18.04      7.73 o 
  -4  -8   3       40.68       36.08      8.38 o 
  -3  -8   3      182.50      205.28      8.69 o 
  -2  -8   3      286.32      269.52     17.40 o 
  -1  -8   3      825.17      764.91     24.58 o 
   0  -8   3       32.98       26.73      4.83 o 
   1  -8   3      565.48      537.63     16.41 o 
   2  -8   3      526.37      512.52     23.46 o 
   3  -8   3      284.36      266.92     17.75 o 
   4  -8   3      396.45      430.16     23.24 o 
   5  -8   3        0.62        2.31      7.41 o 
  -9  -7   3       86.84      102.45     18.69 o 
  -8  -7   3        6.28        1.93      3.87 o 
  -7  -7   3      618.96      635.96     40.59 o 
  -6  -7   3      290.97      295.75     25.77 o 
  -5  -7   3     1663.31     1654.00     61.86 o 
  -4  -7   3     1630.60     1717.79     59.92 o 
  -3  -7   3      445.94      493.98     11.82 o 
  -2  -7   3      596.44      558.66     12.44 o 
  -1  -7   3       43.54       38.57     10.95 o 
   0  -7   3     1191.73     1141.23     21.59 o 
   1  -7   3     1033.31     1052.19     41.39 o 
   2  -7   3       83.64       75.39      6.38 o 
   3  -7   3       96.72       86.08      9.72 o 
   4  -7   3        1.53        0.32      2.73 o 
   5  -7   3      531.36      522.66     44.46 o 
   6  -7   3       65.91       58.18      8.81 o 
  -9  -6   3      301.17      260.95     28.99 o 
  -8  -6   3      757.25      746.78     46.39 o 
  -7  -6   3        1.52        0.00      4.51 o 
  -6  -6   3     1153.68     1231.96     54.12 o 
  -5  -6   3       65.38       83.76     12.24 o 
  -4  -6   3      556.52      566.37     30.28 o 
  -3  -6   3     2120.46     2314.60     38.46 o 
  -2  -6   3      729.18      754.96     18.32 o 
  -1  -6   3     1364.19     1297.43     20.53 o 
   0  -6   3     1647.55     1635.24     25.99 o 
   1  -6   3      529.28      500.97     10.42 o 
   2  -6   3     1147.64     1145.11     17.54 o 
   3  -6   3        0.80        1.88      3.54 o 
   4  -6   3       25.10       22.38      7.41 o 
   5  -6   3      154.38      154.37     13.43 o 
   6  -6   3        0.74        2.26      2.93 o 
   7  -6   3      190.07      207.47     23.84 o 
  -9  -5   3      306.31      291.24     30.93 o 
  -8  -5   3       15.63       19.97      7.09 o 
  -7  -5   3      355.52      387.89     30.93 o 
  -6  -5   3        6.47        4.51      5.15 o 
  -5  -5   3       56.54       52.84      9.66 o 
  -4  -5   3     2245.66     2414.31     71.52 o 
  -3  -5   3       84.10       99.79     10.63 o 
  -2  -5   3      944.47      957.26     20.37 o 
  -1  -5   3     6152.42     6384.51     58.65 o 
   0  -5   3       17.66       33.84      2.71 o 
   1  -5   3     1618.21     1495.19     23.44 o 
   2  -5   3        0.95        3.15      1.12 o 
   3  -5   3      273.94      270.58      6.77 o 
   4  -5   3      337.08      333.73     10.55 o 
   5  -5   3       54.35       41.39      6.33 o 
   6  -5   3      442.94      449.94     22.27 o 
   7  -5   3        6.71        6.09      4.51 o 
  -9  -4   3        6.09       10.95      5.01 o 
  -8  -4   3      172.65      216.50     24.48 o 
  -7  -4   3      130.77      126.93     17.40 o 
  -6  -4   3       25.64       16.11      7.09 o 
  -5  -4   3      533.77      539.44     15.66 o 
  -4  -4   3      806.77      796.39     41.56 o 
  -3  -4   3      821.57      820.23     33.51 o 
  -2  -4   3      476.54      427.86     17.77 o 
  -1  -4   3     1182.80     1300.67     24.27 o 
   0  -4   3     1821.01     1732.69     25.15 o 
   1  -4   3       87.64       87.27      7.36 o 
   2  -4   3     4204.34     4224.38     70.89 o 
   3  -4   3     1093.77     1098.90     16.89 o 
   4  -4   3       28.05       37.48      2.75 o 
   5  -4   3     1235.32     1180.56     24.97 o 
   6  -4   3       86.58       89.52      6.63 o 
   7  -4   3       50.00       57.35     12.89 o 
   8  -4   3       32.79       37.37     10.31 o 
  -9  -3   3      307.04      352.45     32.86 o 
  -8  -3   3      370.53      373.71     31.57 o 
  -7  -3   3      232.22      258.38     24.48 o 
  -6  -3   3      548.37      638.53     36.73 o 
  -5  -3   3      500.49      518.73     16.70 o 
  -4  -3   3      826.91      875.11     25.49 o 
  -3  -3   3     1957.43     1858.03     24.55 o 
  -2  -3   3      232.35      239.86      5.70 o 
  -1  -3   3     4445.14     4493.79     82.40 o 
   0  -3   3      164.87      160.68      4.66 o 
   1  -3   3      152.79      193.94     13.53 o 
   2  -3   3     1397.18     1397.41     45.43 o 
   3  -3   3      190.81      199.40      5.08 o 
   4  -3   3     2784.35     2839.05     38.90 o 
   5  -3   3       16.19       15.95      2.47 o 
   6  -3   3      576.75      567.84     17.44 o 
   7  -3   3      232.17      219.62     15.46 o 
   8  -3   3       11.94       16.75      7.09 o 
   9  -3   3      116.98       99.23     16.75 o 
  -9  -2   3      289.33      306.06     30.93 o 
  -8  -2   3        0.07        0.00      5.80 o 
  -7  -2   3     1337.42     1384.67     59.92 o 
  -6  -2   3      384.82      377.38     19.39 o 
  -5  -2   3      169.67      174.23      5.83 o 
  -4  -2   3     1523.67     1530.11     18.52 o 
  -3  -2   3      592.48      710.66     11.99 o 
  -2  -2   3     3849.30     4116.85     53.78 o 
  -1  -2   3      750.13      800.28     10.33 o 
   0  -2   3      479.22      477.33      6.88 o 
   1  -2   3        5.58        8.38      2.28 o 
   2  -2   3      373.80      362.76     19.33 o 
   3  -2   3      876.64      789.13     19.21 o 
   4  -2   3      159.66      191.63      6.19 o 
   5  -2   3      319.18      300.22      9.08 o 
   6  -2   3      167.49      179.12     10.99 o 
   7  -2   3        0.46        0.97      2.28 o 
   8  -2   3     1008.75     1055.79     54.45 o 
   9  -2   3      220.28      175.26     20.62 o 
  -9  -1   3       49.88       41.24     11.60 o 
  -8  -1   3      262.79      335.70     30.93 o 
  -7  -1   3       97.95       99.23     15.46 o 
  -6  -1   3     1829.16     1954.26     70.23 o 
  -5  -1   3     2610.10     2618.44    105.35 o 
  -4  -1   3      162.02      187.16      9.40 o 
  -3  -1   3     1463.72     1354.54     25.67 o 
  -2  -1   3     3913.52     4063.12     50.95 o 
  -1  -1   3      942.22      930.41     12.30 o 
   0  -1   3      372.04      367.80      7.30 o 
   1  -1   3     2110.29     2206.48     28.37 o 
   2  -1   3       41.55       38.72      2.88 o 
   3  -1   3      463.32      501.50      9.18 o 
   4  -1   3     1123.43     1069.79     18.81 o 
   5  -1   3      628.43      620.76     15.07 o 
   6  -1   3        7.76        8.18      2.94 o 
   7  -1   3        5.10        6.44      2.58 o 
   8  -1   3        1.13        1.93      2.14 o 
   9  -1   3        2.94        0.00      2.73 o 
  -8   0   3      724.75      692.66     45.10 o 
  -7   0   3       51.86       55.41     11.60 o 
  -6   0   3      422.26      441.04     19.97 o 
  -5   0   3        0.11        1.76      2.47 o 
  -4   0   3     1947.94     1948.31     54.12 o 
  -3   0   3     2321.27     2504.86     48.38 o 
  -2   0   3      547.96      593.28     12.99 o 
  -1   0   3     2499.40     2592.24     25.91 o 
   0   0   3      145.30      129.63      4.32 o 
   1   0   3     1150.73     1297.34     36.74 o 
   2   0   3    22068.56    21830.22    242.48 o 
   3   0   3      319.13      311.63      7.06 o 
   4   0   3      606.77      582.72     13.88 o 
   5   0   3      164.21      175.90      9.54 o 
   6   0   3      266.20      247.85     12.30 o 
   7   0   3        1.42        0.00      2.28 o 
   8   0   3      114.41      105.67      9.57 o 
   9   0   3      439.75      453.61     30.28 o 
  10   0   3       17.71       19.92      5.68 o 
  -8   1   3       35.88       24.48      8.38 o 
  -7   1   3      428.86      440.72     34.15 o 
  -6   1   3        0.02        0.00      3.22 o 
  -5   1   3      817.44      826.07     29.32 o 
  -4   1   3      238.65      261.33     20.94 o 
  -3   1   3       51.40       34.28      7.09 o 
  -2   1   3      322.49      276.36     11.56 o 
  -1   1   3      198.63      202.49     18.49 o 
   0   1   3     2913.42     2945.52     54.74 o 
   1   1   3      241.92      270.04     16.11 o 
   2   1   3    65205.88    62334.61   1030.27 o 
   3   1   3     1941.47     1831.62     28.07 o 
   4   1   3      109.19      103.36      4.74 o 
   5   1   3     1817.97     1810.75     29.73 o 
   6   1   3      461.48      450.77     13.73 o 
   7   1   3      888.91      888.32     21.77 o 
   8   1   3      721.38      763.86     25.13 o 
   9   1   3        0.86        4.77      2.65 o 
  10   1   3      264.65      273.18     14.30 o 
  -8   2   3      254.31      331.19     31.57 o 
  -7   2   3       88.90       85.70     14.18 o 
  -6   2   3     1218.06     1226.00     87.63 o 
  -5   2   3       11.24        6.44      2.31 o 
  -4   2   3      279.36      278.63     22.55 o 
  -3   2   3      194.99      212.20     11.82 o 
  -2   2   3       47.16       42.94      8.38 o 
  -1   2   3     1131.87     1143.80     94.72 o 
   0   2   3     4271.95     4104.08     97.62 o 
   1   2   3     1278.33     1308.36     63.72 o 
   2   2   3      408.78      412.77     62.50 o 
   3   2   3      176.47      201.20      6.20 o 
   4   2   3      109.22       92.99      4.74 o 
   5   2   3      388.60      321.44     12.76 o 
   6   2   3     1252.32     1215.78     23.68 o 
   7   2   3      250.52      244.76     10.26 o 
   8   2   3       31.71       31.86      4.47 o 
   9   2   3      462.94      457.97     16.59 o 
  10   2   3      387.07      383.31     41.88 o 
  -7   3   3      189.91      215.85     23.84 o 
  -6   3   3      128.65      134.26     13.53 o 
  -5   3   3      824.92      823.93     29.60 o 
  -4   3   3     2549.66     2509.25     54.90 o 
  -3   3   3       55.80       59.05      4.05 o 
  -2   3   3       24.48       41.38      9.34 o 
  -1   3   3       64.66       70.25      5.80 o 
   0   3   3      320.88      351.69     12.52 o 
   1   3   3      823.79      730.72     18.68 o 
   2   3   3       20.11       15.83      2.52 o 
   3   3   3       24.64       22.76      4.45 o 
   4   3   3      411.77      349.46      7.86 o 
   5   3   3      333.22      294.55     15.46 o 
   6   3   3     1241.44     1282.48     31.35 o 
   7   3   3        8.30       10.48      1.98 o 
   8   3   3      746.63      731.13     19.37 o 
   9   3   3       44.99       31.28      5.68 o 
  10   3   3      116.47      118.83     11.74 o 
  -7   4   3        2.74        5.80      5.15 o 
  -6   4   3      286.77      275.69     18.21 o 
  -5   4   3      761.90      748.94     28.93 o 
  -4   4   3        0.87        0.57      1.17 o 
  -3   4   3      772.99      721.59     16.94 o 
  -2   4   3      930.42      898.87     28.67 o 
  -1   4   3       99.42       80.36      6.59 o 
   0   4   3     6323.63     6774.08    222.62 o 
   1   4   3      108.26      122.51      7.29 o 
   2   4   3     1517.46     1504.25     26.51 o 
   3   4   3      246.02      200.91      7.79 o 
   4   4   3       28.93       24.80      1.98 o 
   5   4   3     2620.34     2450.51     36.69 o 
   6   4   3       25.95       31.33      7.09 o 
   7   4   3     1551.54     1592.70     39.63 o 
   8   4   3      535.19      488.03     24.16 o 
   9   4   3      154.33      124.42     18.36 o 
  10   4   3      142.51      152.71     19.97 o 
  -6   5   3      294.93      311.57     19.82 o 
  -5   5   3      192.38      158.45     13.21 o 
  -4   5   3       85.28      114.78     10.64 o 
  -3   5   3       81.51       76.06      5.52 o 
  -2   5   3      256.02      255.13     16.43 o 
  -1   5   3     1918.63     2023.15     43.17 o 
   0   5   3      443.59      522.24     17.96 o 
   1   5   3      687.96      691.96     20.27 o 
   2   5   3     3622.40     3608.14     61.01 o 
   3   5   3        6.87        5.80      1.44 o 
   4   5   3      352.26      299.08      8.72 o 
   5   5   3      292.65      308.46     10.41 o 
   6   5   3      426.37      432.87     16.86 o 
   7   5   3      695.86      649.83     44.14 o 
   8   5   3       84.30       80.87      8.20 o 
   9   5   3      168.51      183.63     20.62 o 
  10   5   3       25.00       24.48      9.02 o 
  -6   6   3       37.13       41.24     10.95 o 
  -5   6   3       72.93       70.93      9.02 o 
  -4   6   3      635.57      592.68     51.22 o 
  -3   6   3       33.65       31.79      3.96 o 
  -2   6   3      502.28      541.07     21.47 o 
  -1   6   3      509.62      512.00     19.72 o 
   0   6   3     1187.97     1144.54     30.30 o 
   1   6   3      153.30      160.45     10.02 o 
   2   6   3      180.75      192.16     10.45 o 
   3   6   3     2695.18     2659.93     49.44 o 
   4   6   3       46.29       49.96      4.30 o 
   5   6   3     3842.25     3905.62     45.85 o 
   6   6   3      659.05      626.43     15.83 o 
   7   6   3      148.32      154.23     10.01 o 
   8   6   3      688.17      643.97     23.20 o 
   9   6   3       81.83      104.38     16.11 o 
  10   6   3        1.85        7.09      5.80 o 
  -5   7   3        8.13        9.56      8.38 o 
  -4   7   3       56.43       46.47      8.70 o 
  -3   7   3      733.99      651.59     19.65 o 
  -2   7   3       36.91       24.48      4.64 o 
  -1   7   3     1852.40     1859.43     44.34 o 
   0   7   3      330.37      319.54     15.67 o 
   1   7   3       14.19       13.53      3.64 o 
   2   7   3     1966.27     2018.67     43.17 o 
   3   7   3      838.96      873.54     25.32 o 
   4   7   3      950.70      990.24     18.81 o 
   5   7   3      653.29      673.75     17.15 o 
   6   7   3      197.01      196.69      8.36 o 
   7   7   3      527.79      528.85     15.01 o 
   8   7   3      184.90      189.43     21.26 o 
   9   7   3        1.56       13.53      7.09 o 
  10   7   3      305.62      286.08     28.35 o 
  -4   8   3      137.85      150.41     13.39 o 
  -3   8   3        9.81        1.52      2.58 o 
  -2   8   3       78.78       86.84      7.18 o 
  -1   8   3     1667.40     1614.28     55.09 o 
   0   8   3      120.94      109.29      9.54 o 
   1   8   3       38.51       41.67      5.87 o 
   2   8   3       56.49       59.30      7.09 o 
   3   8   3      992.63      987.55     27.23 o 
   4   8   3      577.08      608.49     14.96 o 
   5   8   3        9.48       10.95      2.82 o 
   6   8   3      243.63      239.55     15.46 o 
   7   8   3      193.65      207.50     11.68 o 
   8   8   3      219.15      208.12     22.55 o 
   9   8   3      349.23      347.30     30.93 o 
  10   8   3      172.51      190.72     24.48 o 
  -3   9   3      163.23      184.15     12.29 o 
  -2   9   3      444.30      462.68     15.86 o 
  -1   9   3       85.54       71.52      8.42 o 
   0   9   3      410.80      423.03     25.77 o 
   1   9   3      381.77      380.11     15.07 o 
   2   9   3      623.58      623.49     18.81 o 
   3   9   3      728.33      738.36     19.75 o 
   4   9   3       65.49       63.45      4.78 o 
   5   9   3      525.97      516.79     23.84 o 
   6   9   3       68.78       73.38      8.05 o 
   7   9   3        1.92        0.00      3.87 o 
   8   9   3        3.26        2.58      6.44 o 
   9   9   3      137.81      115.98     18.69 o 
  -2  10   3        5.33       11.13      3.57 o 
  -1  10   3      437.09      423.68     18.06 o 
   0  10   3       39.43       41.54      5.42 o 
   1  10   3      166.75      171.25     10.51 o 
   2  10   3      477.23      506.19     17.61 o 
   3  10   3       39.30       35.73      4.43 o 
   4  10   3      221.34      202.73     13.39 o 
   5  10   3      691.52      705.47     25.21 o 
   6  10   3      105.95      105.03     16.11 o 
   7  10   3       35.24       34.15     10.31 o 
   8  10   3        2.29        7.09      7.09 o 
   9  10   3       99.43      115.34     18.69 o 
  -1  11   3      151.80      163.88      9.90 o 
   0  11   3      269.78      275.42     14.74 o 
   1  11   3      380.38      365.68     16.58 o 
   2  11   3      136.54      127.52      9.24 o 
   3  11   3      328.54      341.79     18.71 o 
   4  11   3      100.39       93.22      9.66 o 
   5  11   3        1.24        0.00      7.73 o 
   6  11   3      607.34      531.57     37.37 o 
   7  11   3       91.71       65.72     13.53 o 
   8  11   3      442.22      434.92     36.08 o 
   1  12   3        9.31        9.12      3.59 o 
   2  12   3      271.74      280.57     18.16 o 
   3  12   3       36.72       40.22      6.96 o 
   4  12   3       14.99        3.22      4.51 o 
   5  12   3       64.06       76.68     14.82 o 
   6  12   3       32.82       25.77      9.66 o 
   7  12   3      328.41      287.37     28.99 o 
  -5 -11   4        4.57        2.84      6.44 o 
  -4 -11   4      473.76      448.19     23.64 o 
  -3 -11   4      122.05      112.76     17.40 o 
  -2 -11   4      457.75      404.00     33.51 o 
  -1 -11   4      194.35      193.94     22.55 o 
   0 -11   4        1.38        0.00      6.44 o 
   1 -11   4      103.30       96.01     16.75 o 
  -6 -10   4       12.12       11.16      4.17 o 
  -5 -10   4       34.71       48.61      8.05 o 
  -4 -10   4      282.86      276.96     17.75 o 
  -3 -10   4      582.73      519.18     49.29 o 
  -2 -10   4      348.46      351.44     18.41 o 
  -1 -10   4        1.96        5.80      5.80 o 
   0 -10   4      200.73      199.74     22.55 o 
   1 -10   4        1.30        7.09      7.73 o 
   2 -10   4      151.61      164.30     21.91 o 
   3 -10   4      417.40      456.83     37.37 o 
  -7  -9   4       18.75       14.18      7.73 o 
  -6  -9   4      598.76      562.63     26.12 o 
  -5  -9   4      120.76      116.32     10.93 o 
  -4  -9   4      308.39      303.08     25.77 o 
  -3  -9   4      345.05      400.99     19.72 o 
  -2  -9   4      229.13      214.25     11.92 o 
  -1  -9   4      673.27      640.01     80.86 o 
   0  -9   4      324.87      318.30     27.71 o 
   1  -9   4      469.74      442.66     32.86 o 
   2  -9   4      130.60      131.44     18.69 o 
   3  -9   4        0.27       12.89      6.33 o 
   4  -9   4      198.83      206.73     17.31 o 
  -8  -8   4       26.14       44.46     12.89 o 
  -7  -8   4      349.30      363.39     20.55 o 
  -6  -8   4      407.41      422.01     21.47 o 
  -5  -8   4      754.84      700.81     27.49 o 
  -4  -8   4     1385.80     1419.81     51.22 o 
  -3  -8   4      288.51      272.13     10.29 o 
  -2  -8   4      383.01      368.25     18.30 o 
  -1  -8   4      493.50      516.91     15.85 o 
   0  -8   4      164.16      177.91     16.43 o 
   1  -8   4      194.39      202.96     21.26 o 
   2  -8   4     1855.58     1872.43     72.17 o 
   3  -8   4      238.09      263.00     17.99 o 
   4  -8   4       64.73       70.09      9.57 o 
   5  -8   4        3.79        4.15      3.56 o 
  -8  -7   4      127.67      160.44     22.55 o 
  -7  -7   4      168.13      173.97     13.62 o 
  -6  -7   4       89.39       95.47      9.60 o 
  -5  -7   4     1268.03     1308.20     37.42 o 
  -4  -7   4      250.38      254.43     25.77 o 
  -3  -7   4        5.82        4.27      1.73 o 
  -2  -7   4        3.14        1.93      1.49 o 
  -1  -7   4       99.68       96.88      7.80 o 
   0  -7   4     1401.99     1401.93     36.78 o 
   1  -7   4      151.76      149.47      8.45 o 
   2  -7   4     1116.91     1170.75     52.19 o 
   3  -7   4      351.71      341.48     19.82 o 
   4  -7   4      110.34      117.72     12.07 o 
   5  -7   4      300.49      306.50     20.05 o 
   6  -7   4        2.28        1.15      4.17 o 
  -8  -6   4      187.55      221.01     26.42 o 
  -7  -6   4       56.63       44.97      6.50 o 
  -6  -6   4     1449.54     1465.08     39.43 o 
  -5  -6   4     1701.04     1684.54     42.29 o 
  -4  -6   4      332.90      345.78     16.63 o 
  -3  -6   4      607.72      590.53     21.39 o 
  -2  -6   4      259.35      242.25      7.48 o 
  -1  -6   4     3590.14     3724.25     51.93 o 
   0  -6   4      488.24      465.89     18.22 o 
   1  -6   4     2091.26     2050.05     93.60 o 
   2  -6   4      592.13      511.35     42.53 o 
   3  -6   4       99.37       99.68     11.60 o 
   4  -6   4      326.04      302.41     25.77 o 
   5  -6   4        2.36        3.45      5.48 o 
   6  -6   4      939.16      945.16     35.92 o 
   7  -6   4      224.51      240.26     18.16 o 
  -9  -5   4      263.83      243.85     19.82 o 
  -8  -5   4      201.25      193.30     23.84 o 
  -7  -5   4     1407.85     1467.14     65.08 o 
  -6  -5   4      191.68      186.38     12.23 o 
  -5  -5   4       24.80       27.59      4.77 o 
  -4  -5   4     2828.83     2888.99     56.49 o 
  -3  -5   4      809.70      743.76     12.41 o 
  -2  -5   4      674.65      723.39     36.40 o 
  -1  -5   4      118.38      101.38      4.75 o 
   0  -5   4      159.10      142.72      5.17 o 
   1  -5   4      616.31      571.85     13.39 o 
   2  -5   4      125.62      121.13     14.18 o 
   3  -5   4      374.97      356.24     17.75 o 
   4  -5   4       80.09       77.35     10.63 o 
   5  -5   4        2.22        0.00      2.47 o 
   6  -5   4      100.17       90.15     10.45 o 
   7  -5   4        9.07       10.38      3.81 o 
  -9  -4   4       64.53       78.61     16.75 o 
  -8  -4   4      229.27      237.76     25.77 o 
  -7  -4   4       15.35       18.58      5.41 o 
  -6  -4   4       81.04       86.32      7.71 o 
  -5  -4   4     1086.33     1040.91     30.61 o 
  -4  -4   4        1.57        1.91      0.75 o 
  -3  -4   4     3459.26     3506.43     44.83 o 
  -2  -4   4      134.28      150.10      6.63 o 
  -1  -4   4      242.87      257.49      7.53 o 
   0  -4   4     3743.30     3828.67     70.69 o 
   1  -4   4       80.07       96.27      8.59 o 
   2  -4   4        5.32        2.58      2.58 o 
   3  -4   4      109.68      105.06      9.11 o 
   4  -4   4      526.06      492.41     18.04 o 
   5  -4   4      433.78      445.94     12.71 o 
   6  -4   4       15.58       19.74      4.95 o 
   7  -4   4      227.82      238.40     24.48 o 
   8  -4   4       43.87       41.24     10.95 o 
  -9  -3   4      717.51      769.33     50.90 o 
  -8  -3   4      186.57      186.21     23.20 o 
  -7  -3   4      889.41      836.34     47.04 o 
  -6  -3   4      809.87      823.38     20.56 o 
  -5  -3   4      244.28      259.39      7.81 o 
  -4  -3   4     1131.14     1116.09     20.58 o 
  -3  -3   4      538.56      532.59     10.73 o 
  -2  -3   4     1630.07     1802.96     40.64 o 
  -1  -3   4     4479.72     4751.32     53.69 o 
   0  -3   4       26.65       26.32      2.08 o 
   1  -3   4      903.18      794.85     17.11 o 
   2  -3   4      883.03      909.85     25.21 o 
   3  -3   4      385.75      372.42     23.20 o 
   4  -3   4      307.26      306.48      7.97 o 
   5  -3   4       87.49       77.49      7.63 o 
   6  -3   4      267.37      262.92     11.09 o 
   7  -3   4        3.86        3.87      3.87 o 
   8  -3   4      277.38      261.60     25.77 o 
   9  -3   4       11.54       19.33      9.02 o 
  -8  -2   4      314.93      281.57     28.99 o 
  -7  -2   4      253.86      278.35     27.06 o 
  -6  -2   4      313.87      254.25     13.83 o 
  -5  -2   4      630.69      590.69     14.26 o 
  -4  -2   4     1641.93     1770.59     32.80 o 
  -3  -2   4        6.33        7.88      1.31 o 
  -2  -2   4      799.19      812.20     13.96 o 
  -1  -2   4     1216.44     1228.08     15.07 o 
   0  -2   4       85.93       73.67      4.96 o 
   1  -2   4       17.83       14.20      1.26 o 
   2  -2   4      239.34      188.13     16.11 o 
   3  -2   4     1045.81      972.33     17.03 o 
   4  -2   4      591.81      581.19     13.67 o 
   5  -2   4      424.88      435.17     13.05 o 
   6  -2   4      314.28      311.44     14.05 o 
   7  -2   4       31.93       34.07      5.80 o 
   8  -2   4      403.20      389.18     29.64 o 
   9  -2   4      207.07      212.63     22.55 o 
  -8  -1   4      216.35      218.43     25.13 o 
  -7  -1   4      411.35      427.19     33.51 o 
  -6  -1   4      341.25      338.79     41.56 o 
  -5  -1   4        1.82        6.60      2.62 o 
  -4  -1   4      997.68     1000.40     58.83 o 
  -3  -1   4     2588.77     2807.21     33.52 o 
  -2  -1   4      538.56      682.44     12.67 o 
  -1  -1   4     3448.01     3349.31     31.11 o 
   0  -1   4      960.22      921.23     12.28 o 
   1  -1   4        6.70        6.07      1.38 o 
   2  -1   4     3410.49     3595.34     74.42 o 
   3  -1   4      119.04      132.41      4.30 o 
   4  -1   4     3832.78     4108.46     52.86 o 
   5  -1   4      159.06      151.67      6.54 o 
   6  -1   4     1380.31     1474.98     34.76 o 
   7  -1   4      375.77      415.32     17.89 o 
   8  -1   4        6.37        3.22      4.51 o 
   9  -1   4       31.56       32.22      9.02 o 
  -8   0   4       44.88       65.08     14.18 o 
  -7   0   4      358.90      382.09     32.22 o 
  -6   0   4       95.29       83.43      9.02 o 
  -5   0   4     1785.05     1821.53     43.85 o 
  -4   0   4     1583.39     1639.06     38.44 o 
  -3   0   4      103.00       90.80      7.12 o 
  -2   0   4      162.61      123.43      4.43 o 
  -1   0   4      161.81      146.49     12.56 o 
   0   0   4     3334.75     3453.81     53.91 o 
   1   0   4     1651.89     1824.97     28.15 o 
   2   0   4       53.01       54.71      3.48 o 
   3   0   4     5472.12     5643.52     63.05 o 
   4   0   4      705.00      743.41     15.30 o 
   5   0   4      348.57      352.32     10.97 o 
   6   0   4      663.03      677.68     17.79 o 
   7   0   4        1.88        1.65      2.08 o 
   8   0   4      235.22      239.36     12.00 o 
   9   0   4      210.59      221.56     12.40 o 
  10   0   4      195.08      203.65     29.32 o 
  -8   1   4       73.69      112.11     18.69 o 
  -7   1   4      419.75      461.99     36.73 o 
  -6   1   4      141.44      141.07     16.43 o 
  -5   1   4        9.78        8.33      2.94 o 
  -4   1   4      192.58      225.89     18.04 o 
  -3   1   4      112.02      116.37      8.62 o 
  -2   1   4      712.20      685.00     14.29 o 
  -1   1   4      584.68      698.68     14.68 o 
   0   1   4      804.98      745.74     16.34 o 
   1   1   4      287.87      272.38     12.46 o 
   2   1   4     3422.68     3633.30     45.99 o 
   3   1   4      395.59      415.90     13.90 o 
   4   1   4      170.89      189.64      5.58 o 
   5   1   4       28.33       30.93      7.41 o 
   6   1   4      100.90       97.36      6.30 o 
   7   1   4      860.92      863.77     29.25 o 
   8   1   4      283.75      285.88     14.48 o 
   9   1   4      108.84       98.65      8.06 o 
  10   1   4      545.01      552.87     20.50 o 
  -7   2   4        1.60        0.00      7.09 o 
  -6   2   4     1445.02     1452.68    120.49 o 
  -5   2   4      382.94      389.96     23.20 o 
  -4   2   4      290.58      283.87     15.87 o 
  -3   2   4      922.21      955.81     28.41 o 
  -2   2   4       15.96        6.83      3.40 o 
  -1   2   4     1264.70     1248.79     41.24 o 
   0   2   4       34.97       39.98      4.51 o 
   1   2   4     1423.12     1247.18     46.57 o 
   2   2   4      869.87      883.33     54.45 o 
   3   2   4      392.07      385.88     11.26 o 
   4   2   4     3347.97     3522.31     63.27 o 
   5   2   4       68.19       80.89      5.10 o 
   6   2   4     1011.90     1077.18     28.70 o 
   7   2   4       93.26       84.10      9.99 o 
   8   2   4        0.91        0.86      1.86 o 
   9   2   4      486.61      483.76     19.01 o 
  10   2   4        0.45        0.00      3.22 o 
  -7   3   4      182.61      190.72     23.20 o 
  -6   3   4        1.76        0.64      3.19 o 
  -5   3   4      228.82      240.80     15.93 o 
  -4   3   4     1114.79     1114.99     34.16 o 
  -3   3   4       63.08       55.59      5.42 o 
  -2   3   4      803.87      747.55     23.46 o 
  -1   3   4      279.58      375.47     15.04 o 
   0   3   4     5713.58     5732.98     87.68 o 
   1   3   4      921.89      943.67     25.45 o 
   2   3   4     1736.91     1675.51     89.88 o 
   3   3   4     1103.41     1100.61     61.53 o 
   4   3   4      494.93      477.38     16.38 o 
   5   3   4     1343.80     1307.73     23.22 o 
   6   3   4     1360.20     1327.07     47.68 o 
   7   3   4       26.07       21.58      4.10 o 
   8   3   4      826.24      840.02     27.69 o 
   9   3   4       22.69       30.56      5.41 o 
  10   3   4       88.56       87.25     17.07 o 
  -7   4   4        0.36        4.51      5.15 o 
  -6   4   4      200.77      218.64     17.08 o 
  -5   4   4        5.83       11.41      3.85 o 
  -4   4   4      162.66      163.28     12.52 o 
  -3   4   4      550.87      567.77     17.89 o 
  -2   4   4       99.18       97.55      8.42 o 
  -1   4   4      975.14      955.90     26.63 o 
   0   4   4     5093.04     5175.04     82.45 o 
   1   4   4     1250.29     1293.22     30.06 o 
   2   4   4     3636.03     3536.14     60.60 o 
   3   4   4        0.74        0.97      1.37 o 
   4   4   4      324.46      319.89     20.30 o 
   5   4   4     1054.34      970.67     18.76 o 
   6   4   4        6.50        7.01      2.01 o 
   7   4   4     2089.89     2093.41     63.79 o 
   8   4   4      280.30      260.44     15.01 o 
   9   4   4       39.72       50.95      9.66 o 
  10   4   4       36.74       40.59     10.31 o 
  -6   5   4       51.14       55.82      8.98 o 
  -5   5   4        1.33        1.29      2.62 o 
  -4   5   4      621.40      636.94     26.63 o 
  -3   5   4       88.36       93.30      6.21 o 
  -2   5   4      594.46      588.79     22.52 o 
  -1   5   4      148.18      128.49     16.75 o 
   0   5   4      190.10      213.03     11.82 o 
   1   5   4      510.79      427.56     16.63 o 
   2   5   4      413.74      417.36     16.17 o 
   3   5   4     2240.69     2277.92     45.32 o 
   4   5   4      248.03      206.75     11.16 o 
   5   5   4      267.12      275.28      9.23 o 
   6   5   4     1840.26     1696.92     39.36 o 
   7   5   4       88.68       91.30     23.84 o 
   8   5   4      357.68      338.53     19.33 o 
   9   5   4       53.62       52.45      7.26 o 
  10   5   4       53.79       60.57     12.24 o 
  -5   6   4      174.05      153.68     14.04 o 
  -4   6   4      179.84      177.05     14.22 o 
  -3   6   4      519.10      536.52     16.83 o 
  -2   6   4      224.87      234.16     14.95 o 
  -1   6   4      273.54      253.37     14.30 o 
   0   6   4     1151.71     1169.48     31.66 o 
   1   6   4      393.94      415.35     16.84 o 
   2   6   4      487.38      472.38     17.99 o 
   3   6   4     2176.81     2256.83     46.62 o 
   4   6   4      145.31      159.49     10.45 o 
   5   6   4     2160.56     1973.74     80.12 o 
   6   6   4       11.92       14.86      3.22 o 
   7   6   4      306.93      267.64     14.68 o 
   8   6   4      364.90      348.99     17.65 o 
   9   6   4        6.20        5.80      4.51 o 
  10   6   4      245.77      252.58     25.77 o 
  -5   7   4       32.63       24.77      6.05 o 
  -4   7   4       63.24       74.77      9.72 o 
  -3   7   4      697.43      676.42     27.88 o 
  -2   7   4       57.93       51.11      6.83 o 
  -1   7   4      432.43      448.76     20.44 o 
   0   7   4      225.57      239.94     31.25 o 
   1   7   4      383.22      397.58     17.77 o 
   2   7   4     1194.18     1241.97     33.25 o 
   3   7   4      100.71       97.06      9.99 o 
   4   7   4      408.26      398.14     16.97 o 
   5   7   4       14.76        9.95      2.36 o 
   6   7   4      272.43      255.61     14.09 o 
   7   7   4      317.16      323.21     15.46 o 
   8   7   4       18.49       20.62      7.73 o 
   9   7   4      392.57      426.55     32.86 o 
  10   7   4      118.24      145.62     20.62 o 
  -4   8   4      143.15      152.90     14.04 o 
  -3   8   4      133.48      123.90     12.20 o 
  -2   8   4      137.07      150.37     12.84 o 
  -1   8   4      424.20      413.60     35.44 o 
   0   8   4      370.82      389.32     19.33 o 
   1   8   4       22.04       24.42      6.12 o 
   2   8   4      278.11      279.58     15.22 o 
   3   8   4      538.87      527.88     20.82 o 
   4   8   4       97.07       93.94      8.51 o 
   5   8   4      303.13      309.00      9.20 o 
   6   8   4      123.84      119.84      9.44 o 
   7   8   4       13.67       11.45      3.39 o 
   8   8   4      102.89      108.25     17.40 o 
   9   8   4       67.72       74.74     14.82 o 
  10   8   4       11.19       11.60      8.38 o 
  -3   9   4      302.07      294.65     19.45 o 
  -2   9   4      113.95      114.46     17.72 o 
  -1   9   4      746.46      717.90     28.80 o 
   0   9   4     1383.04     1368.02     40.52 o 
   1   9   4      294.81      302.14     17.30 o 
   2   9   4        5.78        0.43      2.62 o 
   3   9   4     2128.61     2211.06     95.04 o 
   4   9   4      792.92      820.08     21.15 o 
   5   9   4      537.77      523.34     21.35 o 
   6   9   4        7.99        8.19      4.19 o 
   7   9   4        6.30        0.00      5.15 o 
   8   9   4      227.15      194.59     22.55 o 
   9   9   4        1.07        4.51      7.09 o 
  -2  10   4        1.14        0.30      2.34 o 
  -1  10   4      312.67      312.47     19.53 o 
   0  10   4        0.01        0.00      3.85 o 
   1  10   4      287.89      330.72     22.87 o 
   2  10   4      341.99      342.42     14.86 o 
   3  10   4      509.78      563.79     23.99 o 
   4  10   4       97.15      105.91     10.31 o 
   5  10   4       65.49       59.72      7.42 o 
   6  10   4      490.48      453.58     20.43 o 
   7  10   4      148.34      138.53     18.69 o 
   8  10   4       33.88       50.26     11.60 o 
   9  10   4        9.32       12.89      7.73 o 
   0  11   4      347.46      421.17     18.85 o 
   1  11   4       73.37       77.97      7.79 o 
   2  11   4      208.16      217.41     12.55 o 
   3  11   4       97.65      105.65     11.60 o 
   4  11   4       35.85       49.64     12.89 o 
   5  11   4       34.53       31.46      5.72 o 
   6  11   4        7.82        7.09      5.80 o 
   7  11   4      210.57      207.47     23.84 o 
   8  11   4      119.99      145.62     20.62 o 
   2  12   4      198.91      212.99     16.33 o 
   3  12   4        8.49        7.58      2.94 o 
   4  12   4       33.98       42.32      7.42 o 
   5  12   4      204.25      186.86     22.55 o 
   6  12   4       15.68       21.91      7.73 o 
  -4 -11   5      172.84      162.37     20.62 o 
  -3 -11   5        1.41        6.44      4.51 o 
  -2 -11   5      365.54      339.56     31.57 o 
  -1 -11   5       19.78       31.57     10.95 o 
   0 -11   5      189.14      187.09     15.22 o 
  -6 -10   5        5.41        1.39      2.94 o 
  -5 -10   5      330.60      326.97     20.27 o 
  -4 -10   5       72.38       57.68      9.99 o 
  -3 -10   5      274.08      250.29     16.59 o 
  -2 -10   5      242.68      232.60     24.48 o 
  -1 -10   5       22.64       26.15      5.22 o 
   0 -10   5      150.34      142.18     12.93 o 
   1 -10   5       12.55       13.53      7.73 o 
   2 -10   5       21.92        8.38      8.38 o 
  -7  -9   5        7.92        5.99      4.51 o 
  -6  -9   5      487.81      519.66     25.71 o 
  -5  -9   5        2.08       15.79      5.01 o 
  -4  -9   5      366.56      321.92     27.71 o 
  -3  -9   5      310.42      310.14     17.70 o 
  -2  -9   5      137.20      125.39     10.68 o 
  -1  -9   5      515.36      549.75     22.76 o 
   0  -9   5      196.71      203.11     14.39 o 
   1  -9   5       22.25       10.31      5.80 o 
   2  -9   5      168.24      161.73     21.26 o 
   3  -9   5        2.67        5.80      5.15 o 
   4  -9   5      389.87      385.31     34.79 o 
  -7  -8   5      199.63      185.94     14.85 o 
  -6  -8   5       94.63       91.41     10.18 o 
  -5  -8   5     1582.90     1491.69     73.13 o 
  -4  -8   5     1122.19     1128.36     53.80 o 
  -3  -8   5        7.66       12.52      4.77 o 
  -2  -8   5      895.87      869.24     21.42 o 
  -1  -8   5      102.75      105.58      6.95 o 
   0  -8   5      952.10      912.96     30.82 o 
   1  -8   5      167.41      173.97     19.97 o 
   2  -8   5      136.50      130.16     18.04 o 
   3  -8   5     1532.67     1558.00     68.30 o 
   4  -8   5        0.18       12.89      7.09 o 
   5  -8   5      139.35      128.87     19.97 o 
  -8  -7   5       97.53      103.74     18.69 o 
  -7  -7   5       18.17       23.20      9.66 o 
  -6  -7   5      423.47      405.91     26.42 o 
  -5  -7   5       43.15       47.97      8.05 o 
  -4  -7   5      994.16      976.03     34.79 o 
  -3  -7   5     1075.23     1142.34     29.63 o 
  -2  -7   5      145.21      130.96      7.38 o 
  -1  -7   5      576.38      622.86     17.03 o 
   0  -7   5      972.87      947.29     21.40 o 
   1  -7   5      225.27      206.39     14.10 o 
   2  -7   5      998.77     1069.59     51.55 o 
   3  -7   5       47.13       47.04     10.31 o 
   4  -7   5        1.71        2.58      4.51 o 
   5  -7   5        1.59        4.93      5.48 o 
   6  -7   5       43.97       34.28     17.40 o 
  -8  -6   5       63.91       78.90     18.04 o 
  -7  -6   5      196.10      204.25     24.48 o 
  -6  -6   5     1904.26     1847.52     47.68 o 
  -5  -6   5       84.55       97.71      9.44 o 
  -4  -6   5        5.08       21.39     15.79 o 
  -3  -6   5      393.87      401.32     12.88 o 
  -2  -6   5        9.67       10.99      2.23 o 
  -1  -6   5      426.98      402.13     12.75 o 
   0  -6   5       59.70       61.82      3.84 o 
   1  -6   5     1221.11     1158.68     54.48 o 
   2  -6   5       67.48       77.32     12.89 o 
   3  -6   5       31.15       28.35      8.38 o 
   4  -6   5      498.39      481.96     34.15 o 
   5  -6   5      138.50      129.68     14.18 o 
   6  -6   5       58.80       71.21     10.18 o 
   7  -6   5       42.00       29.45      7.12 o 
  -8  -5   5      246.39      288.66     28.99 o 
  -7  -5   5      582.25      550.05     29.64 o 
  -6  -5   5       44.32       39.16      9.02 o 
  -5  -5   5      407.75      445.88     19.50 o 
  -4  -5   5     1139.04     1095.32     27.80 o 
  -3  -5   5      365.80      413.05      9.72 o 
  -2  -5   5     1130.04     1106.79     25.32 o 
  -1  -5   5      397.95      411.19     14.60 o 
   0  -5   5      333.08      295.73      6.99 o 
   1  -5   5      681.68      731.33     21.56 o 
   2  -5   5      258.53      273.38     15.01 o 
   3  -5   5       47.29       54.12     10.95 o 
   4  -5   5      205.04      228.74     21.91 o 
   5  -5   5      531.41      553.66     25.50 o 
   6  -5   5        7.62       11.87      3.90 o 
   7  -5   5      355.36      338.38     21.15 o 
  -8  -4   5      344.91      353.09     32.86 o 
  -7  -4   5      171.77      172.04     21.26 o 
  -6  -4   5      756.02      757.49     30.94 o 
  -5  -4   5       28.35       33.27      4.35 o 
  -4  -4   5      500.66      515.81     11.37 o 
  -3  -4   5      915.37      836.60     13.96 o 
  -2  -4   5       27.16       28.80      2.70 o 
  -1  -4   5      933.90      899.17     20.52 o 
   0  -4   5     2114.75     2343.01     41.01 o 
   1  -4   5     2867.46     2836.84     83.11 o 
   2  -4   5       65.99       59.10      7.29 o 
   3  -4   5       48.30       50.24      6.59 o 
   4  -4   5      722.35      677.84     37.37 o 
   5  -4   5      130.12      126.02     11.61 o 
   6  -4   5      229.10      269.43     38.66 o 
   7  -4   5      220.47      248.71     25.13 o 
   8  -4   5       17.48       15.46      7.09 o 
  -8  -3   5        3.17        0.00      5.80 o 
  -7  -3   5      686.30      666.88     43.81 o 
  -6  -3   5      154.36      167.52     14.82 o 
  -5  -3   5      200.98      196.30      8.26 o 
  -4  -3   5     1254.33     1378.65     25.19 o 
  -3  -3   5      319.18      323.14      8.92 o 
  -2  -3   5     1135.91     1106.02     28.46 o 
  -1  -3   5       99.45       87.66      4.11 o 
   0  -3   5      721.46      836.30     18.77 o 
   1  -3   5      374.54      351.76      8.94 o 
   2  -3   5       83.84       96.45      7.96 o 
   3  -3   5      198.98      203.80     12.73 o 
   4  -3   5       28.71       20.73      4.17 o 
   5  -3   5       49.58       47.27      4.09 o 
   6  -3   5      716.02      698.57     32.54 o 
   7  -3   5        2.53        1.29      3.87 o 
   8  -3   5      235.92      244.85     24.48 o 
   9  -3   5        2.97        1.93      7.09 o 
  -8  -2   5      256.53      286.08     30.28 o 
  -7  -2   5        1.57       16.11      7.73 o 
  -6  -2   5        4.20        2.00      1.78 o 
  -5  -2   5      558.70      526.23     14.78 o 
  -4  -2   5       51.89       51.36      4.00 o 
  -3  -2   5     1329.84     1247.10     23.26 o 
  -2  -2   5       55.64       69.03      3.90 o 
  -1  -2   5     4968.03     5599.80    132.76 o 
   0  -2   5     1507.74     1483.06     21.69 o 
   1  -2   5        9.31       13.57      2.05 o 
   2  -2   5      665.15      592.18      8.32 o 
   3  -2   5      568.13      509.05     11.08 o 
   4  -2   5     1071.57     1057.40     20.95 o 
   5  -2   5      641.78      664.47     12.88 o 
   6  -2   5       88.93      104.45     10.02 o 
   7  -2   5      308.45      347.82     19.12 o 
   8  -2   5      265.28      277.06     17.75 o 
   9  -2   5       23.86       23.05      6.14 o 
  -8  -1   5       96.83       85.70     16.75 o 
  -7  -1   5       68.32       57.99     12.89 o 
  -6  -1   5      767.81      698.80     26.32 o 
  -5  -1   5       76.19       77.85      7.86 o 
  -4  -1   5      233.77      243.93      9.66 o 
  -3  -1   5     2305.28     2449.52     36.74 o 
  -2  -1   5     2423.75     2410.82     30.59 o 
  -1  -1   5        7.52        8.13      1.28 o 
   0  -1   5      101.80       88.56      4.06 o 
   1  -1   5      380.64      366.51      8.91 o 
   2  -1   5     1819.63     1752.89     55.24 o 
   3  -1   5      318.77      305.09      7.09 o 
   4  -1   5     2467.00     2455.63     33.83 o 
   5  -1   5      105.71      107.81      4.47 o 
   6  -1   5      830.50      916.41     25.54 o 
   7  -1   5      495.46      498.74     16.58 o 
   8  -1   5       19.19       31.19      6.14 o 
   9  -1   5      117.18      128.06     17.40 o 
  -8   0   5        3.93       21.26      9.02 o 
  -7   0   5      536.14      536.85     25.38 o 
  -6   0   5      742.32      739.55     28.43 o 
  -5   0   5       22.60       16.86      4.03 o 
  -4   0   5      339.39      348.51     16.56 o 
  -3   0   5        1.91        4.19      2.90 o 
  -2   0   5      495.86      448.25     11.88 o 
  -1   0   5     1971.87     2160.04     74.36 o 
   0   0   5      246.71      260.24      8.98 o 
   1   0   5       37.69       31.32      2.93 o 
   2   0   5     1203.25     1402.86     42.71 o 
   3   0   5      266.35      224.02      7.19 o 
   4   0   5      561.67      542.42     12.63 o 
   5   0   5     1215.23     1256.02     24.40 o 
   6   0   5       86.68       80.89      7.12 o 
   7   0   5      384.07      390.47     17.49 o 
   8   0   5      507.29      508.34     21.64 o 
   9   0   5       23.73       24.59      4.43 o 
  10   0   5      247.61      239.64     24.48 o 
  -7   1   5       43.01       36.43      7.09 o 
  -6   1   5      293.74      294.85     18.25 o 
  -5   1   5        3.41        4.51      2.94 o 
  -4   1   5     1394.41     1418.83     53.16 o 
  -3   1   5     1318.57     1306.76     34.13 o 
  -2   1   5        2.43        1.29      2.13 o 
  -1   1   5     1240.79     1287.08     49.74 o 
   0   1   5     2027.40     1971.14     32.72 o 
   1   1   5      470.67      483.89     14.73 o 
   2   1   5      725.24      671.47     14.80 o 
   3   1   5      151.32      127.10      5.02 o 
   4   1   5     8916.38     9126.93    305.09 o 
   5   1   5      299.12      278.77     12.37 o 
   6   1   5       31.97       24.22      4.83 o 
   7   1   5      143.80      165.65     11.10 o 
   8   1   5       30.89       38.34      6.38 o 
   9   1   5       89.04       81.10      9.72 o 
  10   1   5      228.47      241.77     16.84 o 
  -7   2   5      137.81      146.19     14.10 o 
  -6   2   5      363.41      375.55     21.47 o 
  -5   2   5      173.77      172.18     13.39 o 
  -4   2   5     1561.89     1622.76     42.91 o 
  -3   2   5       82.60       86.69     10.95 o 
  -2   2   5      947.67      941.05     19.05 o 
  -1   2   5      954.26      968.91     51.75 o 
   0   2   5       16.10       18.78      5.80 o 
   1   2   5     1998.14     1898.63     39.43 o 
   2   2   5      455.48      476.95     16.40 o 
   3   2   5     2333.82     2436.25     46.04 o 
   4   2   5     4778.36     4757.57    127.58 o 
   5   2   5     1029.18     1004.65     45.10 o 
   6   2   5      639.64      661.49     21.81 o 
   7   2   5       41.95       34.62      5.01 o 
   8   2   5       38.23       36.83      5.57 o 
   9   2   5      268.44      273.54     16.84 o 
  10   2   5        7.12        1.97      6.12 o 
  -7   3   5       44.58       39.66      7.26 o 
  -6   3   5       22.15       36.65      8.05 o 
  -5   3   5      328.35      331.59     49.29 o 
  -4   3   5      748.93      753.68     35.44 o 
  -3   3   5       21.04       17.80      1.76 o 
  -2   3   5      641.15      650.98     26.10 o 
  -1   3   5      116.71      105.78     10.63 o 
   0   3   5     6250.43     6272.68    219.72 o 
   1   3   5        0.63        0.43      1.73 o 
   2   3   5     2033.05     1988.70     40.52 o 
   3   3   5      385.49      394.64     15.87 o 
   4   3   5      147.36      143.28      9.33 o 
   5   3   5      793.55      762.01     20.56 o 
   6   3   5      299.64      303.35     10.96 o 
   7   3   5     1037.35     1096.53     41.88 o 
   8   3   5      408.32      407.47     24.48 o 
   9   3   5       19.94       14.46      4.03 o 
  10   3   5      267.83      271.47     21.91 o 
  -6   4   5      430.83      476.50     28.99 o 
  -5   4   5        1.40        1.01      3.09 o 
  -4   4   5       81.02       80.82      9.33 o 
  -3   4   5      961.30      933.29     51.55 o 
  -2   4   5       95.19       97.64      9.11 o 
  -1   4   5      108.52       83.38      7.96 o 
   0   4   5        1.58        0.00      1.37 o 
   1   4   5     3727.69     3784.88     66.28 o 
   2   4   5     1798.84     1665.47     37.54 o 
   3   4   5      113.65      128.08      8.66 o 
   4   4   5      691.62      617.51     21.15 o 
   5   4   5      391.14      409.75     11.88 o 
   6   4   5      168.38      172.31      7.89 o 
   7   4   5      476.24      438.15     19.14 o 
   8   4   5       18.56       30.63      5.80 o 
   9   4   5       59.01       62.19      8.20 o 
  10   4   5        8.92       12.04      4.31 o 
  -6   5   5       60.45       80.65     10.70 o 
  -5   5   5      173.39      158.80     30.93 o 
  -4   5   5     1261.14     1172.47     38.95 o 
  -3   5   5       96.18       88.99      9.79 o 
  -2   5   5     1434.05     1457.84     82.80 o 
  -1   5   5      108.48      103.73     16.75 o 
   0   5   5      157.64      153.86     11.60 o 
   1   5   5      374.75      394.45     16.63 o 
   2   5   5       38.37       40.03      9.34 o 
   3   5   5      403.96      378.23     16.40 o 
   4   5   5       11.91        8.89      2.26 o 
   5   5   5       69.52       69.21     13.85 o 
   6   5   5      865.01      843.18     18.43 o 
   7   5   5      208.52      211.96     28.67 o 
   8   5   5      451.22      443.25     23.20 o 
   9   5   5      259.90      270.66     16.51 o 
  10   5   5        8.73        0.00      5.80 o 
  -5   6   5       12.59       13.09      4.83 o 
  -4   6   5        6.43        9.12      4.49 o 
  -3   6   5      847.98      854.12     32.06 o 
  -2   6   5       50.30       65.80      8.16 o 
  -1   6   5      917.48      885.78     37.69 o 
   0   6   5     1022.19     1085.49     31.88 o 
   1   6   5       83.18       71.46     11.92 o 
   2   6   5     1521.04     1467.78     36.67 o 
   3   6   5      904.89      912.82     27.75 o 
   4   6   5       32.08       28.61      4.77 o 
   5   6   5      291.42      307.26     12.50 o 
   6   6   5      176.25      202.77     12.73 o 
   7   6   5      445.28      440.33     20.03 o 
   8   6   5       12.63        7.46      2.82 o 
   9   6   5       44.74       57.35     11.60 o 
  10   6   5      119.97      119.85     18.04 o 
  -4   7   5      376.27      385.86     22.84 o 
  -3   7   5      323.68      316.44     20.94 o 
  -2   7   5      274.61      269.72     16.97 o 
  -1   7   5       85.84      100.65      9.90 o 
   0   7   5       46.74       51.73      7.05 o 
   1   7   5      687.44      678.72     24.80 o 
   2   7   5      649.87      646.05     23.92 o 
   3   7   5       78.74       73.87      9.34 o 
   4   7   5      767.52      799.41     48.97 o 
   5   7   5       78.34       75.29      7.71 o 
   6   7   5       43.36       44.66      5.02 o 
   7   7   5      448.64      430.52     23.84 o 
   8   7   5       33.63       41.34      5.84 o 
   9   7   5      223.63      221.01     23.84 o 
  10   7   5      329.12      356.96     31.57 o 
  -3   8   5      157.11      158.49     14.10 o 
  -2   8   5      252.23      267.57     26.74 o 
  -1   8   5       12.34       11.50      2.94 o 
   0   8   5     1035.02     1047.38     34.13 o 
   1   8   5     1486.56     1455.97     49.29 o 
   2   8   5        2.58        5.15      4.83 o 
   3   8   5      934.56      945.19     25.19 o 
   4   8   5       13.26       18.41      3.64 o 
   5   8   5      723.32      748.46     26.42 o 
   6   8   5       49.18       40.39      7.41 o 
   7   8   5      197.31      202.12     17.72 o 
   8   8   5      218.12      212.25     14.55 o 
   9   8   5        0.30        7.73      6.44 o 
  10   8   5       33.93       23.20      9.02 o 
  -2   9   5        7.83        4.65      4.03 o 
  -1   9   5      290.00      296.32     18.61 o 
   0   9   5      104.02      124.56     12.07 o 
   1   9   5       32.98       30.98      5.92 o 
   2   9   5       45.07       45.63      7.05 o 
   3   9   5       12.47       13.63      4.31 o 
   4   9   5     2271.34     2381.66     54.53 o 
   5   9   5       24.44       26.40      5.22 o 
   6   9   5      157.93      162.69     12.37 o 
   7   9   5      116.23      121.65     10.64 o 
   8   9   5        9.08        3.22      5.80 o 
   9   9   5       48.34       46.39     11.60 o 
  -1  10   5      152.48      152.92     14.10 o 
   0  10   5        0.71        0.00      3.32 o 
   1  10   5      152.56      183.18     14.56 o 
   2  10   5        0.31        0.00      4.19 o 
   3  10   5       58.74       63.45      8.42 o 
   4  10   5      371.99      398.50     20.26 o 
   5  10   5        6.98        9.66      3.56 o 
   6  10   5      233.13      236.17     15.17 o 
   7  10   5       14.11       10.31      7.09 o 
   8  10   5      297.75      316.37     29.64 o 
   9  10   5       39.50       24.48      7.73 o 
   0  11   5      289.83      295.46     20.18 o 
   1  11   5        1.74        0.00      3.09 o 
   2  11   5      199.89      211.65     12.78 o 
   3  11   5      326.30      336.30     20.18 o 
   4  11   5        8.19        8.46      3.39 o 
   5  11   5      302.21      301.03     18.25 o 
   6  11   5        1.78        5.15      3.87 o 
   7  11   5       99.65      104.38     18.04 o 
   8  11   5        3.60        7.09      5.15 o 
   3  12   5       25.56       38.41      7.29 o 
   4  12   5      272.11      299.10     19.53 o 
   5  12   5       45.11       47.35      7.59 o 
   6  12   5       70.91       86.34     15.46 o 
  -2 -11   6      496.76      481.32     38.66 o 
  -1 -11   6       53.44       43.17     11.60 o 
  -5 -10   6      182.19      173.00     15.14 o 
  -4 -10   6      111.02      105.82     11.15 o 
  -3 -10   6      347.28      331.83     30.93 o 
  -2 -10   6       95.93       53.48     11.60 o 
  -1 -10   6      548.52      550.90     39.95 o 
   0 -10   6      497.94      452.77     23.66 o 
   1 -10   6        3.79        4.48      4.49 o 
   2 -10   6      102.25      124.88     12.93 o 
  -6  -9   6      262.31      266.75     18.87 o 
  -5  -9   6       78.60       96.30     15.79 o 
  -4  -9   6      393.03      403.10     21.28 o 
  -3  -9   6       16.39       20.48      5.68 o 
  -2  -9   6     1216.09     1166.89     56.06 o 
  -1  -9   6       93.36      102.45     10.21 o 
   0  -9   6       43.92       43.63      7.25 o 
   1  -9   6      317.02      340.96     20.37 o 
   2  -9   6      102.51      102.81     11.56 o 
   3  -9   6      297.68      293.36     28.35 o 
  -6  -8   6       17.83       19.14      9.66 o 
  -5  -8   6      554.80      588.85     26.17 o 
  -4  -8   6       20.10       15.26      4.17 o 
  -3  -8   6      109.49      120.48     10.91 o 
  -2  -8   6      604.69      633.01     18.72 o 
  -1  -8   6       27.79       21.66      4.39 o 
   0  -8   6       44.60       45.69      8.05 o 
   1  -8   6        2.66        3.65      2.88 o 
   2  -8   6        3.84        8.68      3.39 o 
   3  -8   6       72.62       74.65     10.24 o 
   4  -8   6        4.22        2.58      6.44 o 
   5  -8   6      133.76      139.82     21.26 o 
  -7  -7   6       24.67       22.91      6.59 o 
  -6  -7   6      402.52      432.67     22.27 o 
  -5  -7   6       17.55       22.55      5.41 o 
  -4  -7   6      130.40      117.06     10.45 o 
  -3  -7   6      656.53      624.42     28.35 o 
  -2  -7   6      888.04      867.31     21.77 o 
  -1  -7   6        4.30        8.67      2.03 o 
   0  -7   6       24.26       21.90      3.26 o 
   1  -7   6      348.47      360.92     40.92 o 
   2  -7   6      279.82      298.40     18.07 o 
   3  -7   6        9.93        6.78      5.15 o 
   4  -7   6      393.83      392.40     32.86 o 
   5  -7   6       14.08        0.00      8.38 o 
   6  -7   6       79.62       69.59     15.46 o 
  -7  -6   6      525.36      553.13     28.70 o 
  -6  -6   6      523.78      558.14     27.29 o 
  -5  -6   6      721.33      684.54     22.87 o 
  -4  -6   6     1531.30     1505.84     53.80 o 
  -3  -6   6      208.71      203.13      9.44 o 
  -2  -6   6     1385.57     1385.83     24.27 o 
  -1  -6   6      123.28      128.07      7.72 o 
   0  -6   6      211.86      211.75      7.53 o 
   1  -6   6      668.44      670.54     25.32 o 
   2  -6   6        0.50        1.10      3.09 o 
   3  -6   6      516.77      542.13     30.28 o 
   4  -6   6      176.31      190.26     15.47 o 
   5  -6   6       96.22       79.90     14.82 o 
   6  -6   6        1.58        0.00      5.80 o 
  -7  -5   6       11.15       19.33      7.73 o 
  -6  -5   6      295.89      341.50     29.64 o 
  -5  -5   6      928.20      889.19     24.91 o 
  -4  -5   6      170.43      141.89     10.66 o 
  -3  -5   6       80.54       74.77      4.02 o 
  -2  -5   6      328.43      329.81     11.72 o 
  -1  -5   6     1027.78     1063.84     19.63 o 
   0  -5   6     1285.02     1352.46     25.65 o 
   1  -5   6       11.81       14.62      1.75 o 
   2  -5   6      503.04      503.82     22.09 o 
   3  -5   6       13.70       12.71      4.95 o 
   4  -5   6      167.84      167.51     13.67 o 
   5  -5   6      123.21      126.84     12.52 o 
   6  -5   6       15.00       13.07      7.73 o 
   7  -5   6       70.53       72.14     10.70 o 
  -8  -4   6      109.41       94.72     17.40 o 
  -7  -4   6      232.10      217.14     25.77 o 
  -6  -4   6      379.11      416.24     33.51 o 
  -5  -4   6       18.60       13.46      3.70 o 
  -4  -4   6       14.37       16.38      2.14 o 
  -3  -4   6      131.97      149.44      7.42 o 
  -2  -4   6      117.28      122.99      9.43 o 
  -1  -4   6      331.61      318.72     11.45 o 
   0  -4   6       26.04       25.73      2.68 o 
   1  -4   6     3622.64     3626.37     61.37 o 
   2  -4   6      227.15      223.38     20.62 o 
   3  -4   6      214.10      165.91     17.72 o 
   4  -4   6      226.66      241.81     15.71 o 
   5  -4   6        0.01        0.55      2.94 o 
   6  -4   6      361.10      402.44     22.32 o 
   7  -4   6      260.83      281.57     27.71 o 
   8  -4   6      127.62      119.85     18.04 o 
  -8  -3   6       56.14       75.39     16.11 o 
  -7  -3   6      170.08      162.37     21.91 o 
  -6  -3   6      104.85       83.12     14.82 o 
  -5  -3   6      398.69      370.06     20.94 o 
  -4  -3   6      682.67      667.21     16.92 o 
  -3  -3   6       12.79       16.95      2.62 o 
  -2  -3   6      965.93      971.35     18.19 o 
  -1  -3   6       30.39       26.88      3.35 o 
   0  -3   6      196.30      182.85      6.76 o 
   1  -3   6      684.69      650.83     13.50 o 
   2  -3   6      951.44      852.39     50.13 o 
   3  -3   6       69.44       62.64      8.38 o 
   4  -3   6      556.61      545.22     23.22 o 
   5  -3   6      455.93      505.55     23.22 o 
   6  -3   6      735.87      800.63     31.21 o 
   7  -3   6      292.83      304.12     27.71 o 
   8  -3   6      269.38      298.97     28.35 o 
  -7  -2   6        6.49       12.24      5.80 o 
  -6  -2   6      129.33      126.49     10.61 o 
  -5  -2   6      388.02      348.51     16.80 o 
  -4  -2   6        6.53        7.20      1.84 o 
  -3  -2   6      445.91      490.41     14.03 o 
  -2  -2   6       58.50       59.79      4.08 o 
  -1  -2   6      930.87      928.08     20.95 o 
   0  -2   6       79.27       88.25      4.82 o 
   1  -2   6      340.62      321.10      7.57 o 
   2  -2   6     1168.08     1086.20     14.45 o 
   3  -2   6       16.64       17.53      2.18 o 
   4  -2   6      748.98      773.58     16.31 o 
   5  -2   6      503.44      498.61     13.44 o 
   6  -2   6      646.57      617.91     36.73 o 
   7  -2   6      319.04      358.25     28.99 o 
   8  -2   6       15.73       18.69      6.44 o 
   9  -2   6       83.06       94.72     16.11 o 
  -7  -1   6      463.66      441.37     37.37 o 
  -6  -1   6      178.73      179.43     17.07 o 
  -5  -1   6       82.63       66.60      7.86 o 
  -4  -1   6      767.26      760.77     62.82 o 
  -3  -1   6      119.49      145.39      7.41 o 
  -2  -1   6     2198.40     2213.84     66.03 o 
  -1  -1   6        9.82       22.43      2.65 o 
   0  -1   6      420.39      487.39     14.30 o 
   1  -1   6     1308.75     1258.07     20.29 o 
   2  -1   6        1.35        0.00      0.97 o 
   3  -1   6      217.63      220.19      8.23 o 
   4  -1   6      402.84      430.08     12.23 o 
   5  -1   6      139.10      154.98      6.50 o 
   6  -1   6      350.88      380.32     15.12 o 
   7  -1   6       62.31       61.95      8.05 o 
   8  -1   6      286.49      289.31     26.42 o 
   9  -1   6       48.35       61.86     14.18 o 
  -7   0   6      201.60      216.00     16.40 o 
  -6   0   6        2.26        0.00      3.19 o 
  -5   0   6       36.19       26.42      5.72 o 
  -4   0   6      555.15      592.31     35.12 o 
  -3   0   6     1996.04     1980.47     59.60 o 
  -2   0   6      873.25      787.81     34.12 o 
  -1   0   6      316.52      273.01     10.11 o 
   0   0   6     2207.24     2058.76    108.25 o 
   1   0   6       85.74       86.12      6.79 o 
   2   0   6     1254.66     1214.93     36.67 o 
   3   0   6      620.96      635.42     15.82 o 
   4   0   6      131.54      143.12      6.66 o 
   5   0   6     1074.39     1067.16     26.56 o 
   6   0   6       55.64       58.36      6.77 o 
   7   0   6      123.26      121.90     14.50 o 
   8   0   6      422.59      422.97     19.50 o 
   9   0   6       10.30        6.44      6.44 o 
  10   0   6       35.14       50.26     11.60 o 
  -7   1   6       94.81      107.89     12.54 o 
  -6   1   6      614.01      605.91     46.71 o 
  -5   1   6      255.10      246.81     16.23 o 
  -4   1   6      556.52      566.28     37.37 o 
  -3   1   6      635.55      639.77     43.49 o 
  -2   1   6      355.41      355.69     13.06 o 
  -1   1   6     2528.29     2544.10     85.87 o 
   0   1   6       17.63       22.70      3.76 o 
   1   1   6      648.80      564.94     23.84 o 
   2   1   6      877.15      913.31     24.45 o 
   3   1   6      211.15      216.69     12.56 o 
   4   1   6    17871.64    18310.88    612.44 o 
   5   1   6      151.98      154.53      9.28 o 
   6   1   6       28.57       22.94      4.19 o 
   7   1   6       89.89       92.67      8.51 o 
   8   1   6       25.08       14.82      3.56 o 
   9   1   6      194.75      210.40     14.76 o 
  10   1   6       35.43       29.64      9.02 o 
  -6   2   6       11.44        9.66      4.56 o 
  -5   2   6      203.11      213.05     15.77 o 
  -4   2   6      459.00      474.66     22.52 o 
  -3   2   6      210.81      235.57     31.57 o 
  -2   2   6     1296.00     1355.14     44.68 o 
  -1   2   6      279.21      269.75     10.33 o 
   0   2   6      888.68      771.66     31.89 o 
   1   2   6      535.52      487.60     22.89 o 
   2   2   6      243.41      258.52     20.30 o 
   3   2   6      731.31      679.10     21.81 o 
   4   2   6     1728.07     1854.17     97.29 o 
   5   2   6     1080.21     1001.80     63.79 o 
   6   2   6      273.05      262.97     21.26 o 
   7   2   6      106.55      111.50     15.79 o 
   8   2   6      538.31      503.09     21.55 o 
   9   2   6        1.60        1.05      2.47 o 
  10   2   6      107.58      105.39     21.91 o 
  -6   3   6      238.48      270.01     19.12 o 
  -5   3   6      434.49      437.86     23.18 o 
  -4   3   6      567.17      568.22     25.71 o 
  -3   3   6      139.73      135.56     11.39 o 
  -2   3   6      483.63      508.09     16.94 o 
  -1   3   6      263.51      258.54     14.12 o 
   0   3   6      843.32      726.89     23.68 o 
   1   3   6      875.33      823.94     25.01 o 
   2   3   6     2874.62     2749.34     52.96 o 
   3   3   6      269.69      215.43     20.94 o 
   4   3   6      145.78      149.53      9.90 o 
   5   3   6      377.09      374.12     15.94 o 
   6   3   6       20.19       23.01      4.49 o 
   7   3   6      276.48      261.43     28.67 o 
   8   3   6       10.09        6.12      3.56 o 
   9   3   6        4.49        9.13      3.85 o 
  10   3   6      233.62      220.25     17.72 o 
  -6   4   6      214.52      224.06     18.69 o 
  -5   4   6       33.54       29.05      8.05 o 
  -4   4   6      734.78      721.09     29.84 o 
  -3   4   6      927.61      975.24     33.49 o 
  -2   4   6      967.82      979.79     31.66 o 
  -1   4   6      748.84      713.33     41.88 o 
   0   4   6      362.21      315.78     15.47 o 
   1   4   6     1205.12     1150.45     31.19 o 
   2   4   6     2845.96     2777.02     54.87 o 
   3   4   6       31.52       20.40      6.44 o 
   4   4   6      555.95      552.05     20.64 o 
   5   4   6      103.15       89.79      8.62 o 
   6   4   6      399.47      393.31     13.30 o 
   7   4   6      202.12      208.87     13.65 o 
   8   4   6      135.79      143.71     11.61 o 
   9   4   6      187.33      175.06     14.82 o 
  10   4   6        2.13        2.58      3.19 o 
  -5   5   6      105.40      111.68     17.40 o 
  -4   5   6        2.54       13.53      5.01 o 
  -3   5   6      404.24      389.95     20.96 o 
  -2   5   6      371.19      383.46     19.78 o 
  -1   5   6       64.82       54.60      7.29 o 
   0   5   6     1103.47     1067.89     38.98 o 
   1   5   6     1012.38      995.99     29.96 o 
   2   5   6     2013.59     2013.01     45.55 o 
   3   5   6      138.42      121.24     16.75 o 
   4   5   6      164.53      146.85     10.70 o 
   5   5   6      256.63      245.66     14.10 o 
   6   5   6      267.00      235.96      9.65 o 
   7   5   6      300.85      289.44     16.38 o 
   8   5   6      105.89       94.03      9.79 o 
   9   5   6       30.59       42.94     10.31 o 
  10   5   6      100.51       88.61     10.24 o 
  -4   6   6      265.53      235.72     17.75 o 
  -3   6   6      741.90      740.19     57.35 o 
  -2   6   6      142.36      110.23     22.55 o 
  -1   6   6      262.25      253.18     29.32 o 
   0   6   6      340.70      365.39     18.36 o 
   1   6   6      547.91      555.81     27.06 o 
   2   6   6      368.40      364.79     17.54 o 
   3   6   6        7.33        6.69      4.51 o 
   4   6   6      604.72      595.96     23.01 o 
   5   6   6      733.53      685.77     23.49 o 
   6   6   6        3.75        1.44      2.94 o 
   7   6   6      803.71      777.58     28.45 o 
   8   6   6       31.75       21.68      6.12 o 
   9   6   6       56.92       61.79      7.96 o 
  10   6   6        6.98        5.15      5.15 o 
  -4   7   6      461.73      513.25     27.49 o 
  -3   7   6        9.38        7.60      3.87 o 
  -2   7   6      558.29      568.55     26.63 o 
  -1   7   6      252.00      252.81     16.38 o 
   0   7   6       37.18       42.61      6.59 o 
   1   7   6      289.08      279.66     16.17 o 
   2   7   6        0.10        0.00      2.01 o 
   3   7   6       80.20       81.23      8.66 o 
   4   7   6      110.21      125.09     10.45 o 
   5   7   6       45.98       47.15     11.28 o 
   6   7   6       17.25       17.99      3.51 o 
   7   7   6      169.98      158.96     12.20 o 
   8   7   6      428.42      435.25     21.28 o 
   9   7   6      133.96      130.16     18.04 o 
  10   7   6      125.14      121.78     18.69 o 
  -3   8   6       24.95       24.09      6.77 o 
  -2   8   6       94.05      127.98     13.12 o 
  -1   8   6      426.21      418.44     22.47 o 
   0   8   6        4.06       11.45      4.19 o 
   1   8   6        1.17        3.48      3.22 o 
   2   8   6      175.87      166.57     12.98 o 
   3   8   6      211.70      234.21     15.79 o 
   4   8   6      434.51      452.01     21.15 o 
   5   8   6      644.44      702.94     26.63 o 
   6   8   6       65.29       57.43      7.75 o 
   7   8   6      230.28      240.26     25.45 o 
   8   8   6       28.24       24.61      4.88 o 
   9   8   6       44.89       67.01     14.18 o 
  10   8   6      147.93      115.34     18.04 o 
  -2   9   6       19.42       20.92      7.09 o 
  -1   9   6      188.27      201.03     16.05 o 
   0   9   6       51.38       64.83      9.99 o 
   1   9   6      330.11      343.29     20.03 o 
   2   9   6      478.68      502.61     23.89 o 
   3   9   6      129.70      134.20     19.33 o 
   4   9   6      266.52      277.85     16.84 o 
   5   9   6       12.03        6.81      3.56 o 
   6   9   6      246.60      258.55     16.43 o 
   7   9   6      104.80      120.44     11.10 o 
   8   9   6       39.27       38.66      9.66 o 
   9   9   6      173.44      222.94     25.13 o 
   0  10   6      128.32      158.21     14.49 o 
   1  10   6      329.88      350.55     21.36 o 
   2  10   6       12.96       24.90      5.22 o 
   3  10   6      192.96      243.56     19.65 o 
   4  10   6       27.08       12.40      8.05 o 
   5  10   6      359.29      394.52     38.02 o 
   6  10   6        4.60        1.64      3.22 o 
   7  10   6        0.44        1.29      3.22 o 
   8  10   6      155.10      154.00     20.62 o 
   1  11   6       26.96       21.05      8.70 o 
   2  11   6      113.67      140.61     14.10 o 
   3  11   6       27.59       26.70      5.15 o 
   4  11   6      304.81      329.18     20.18 o 
   5  11   6      186.54      202.35     15.60 o 
   6  11   6      103.42       98.58     10.99 o 
   7  11   6      178.16      205.54     25.13 o 
  -3 -10   7      137.77      145.62     20.62 o 
  -2 -10   7       36.77       41.24     10.95 o 
  -1 -10   7      321.77      307.35     30.93 o 
   0 -10   7        0.27        5.80      7.73 o 
   1 -10   7       54.89       51.68      8.51 o 
  -5  -9   7       11.01       10.48      3.59 o 
  -4  -9   7      493.62      460.38     18.91 o 
  -3  -9   7        5.73        0.00      5.15 o 
  -2  -9   7      646.41      592.14     41.24 o 
  -1  -9   7       27.19       14.82      9.66 o 
   0  -9   7       17.29       30.46      9.34 o 
   1  -9   7      119.48      101.73     11.61 o 
   2  -9   7       13.85        6.77      8.05 o 
   3  -9   7       90.10       89.76     11.61 o 
  -6  -8   7       16.12       15.10      8.38 o 
  -5  -8   7      218.70      211.65     13.35 o 
  -4  -8   7        1.20        0.00      3.00 o 
  -3  -8   7      512.04      500.67     18.51 o 
  -2  -8   7      166.70      179.42     12.69 o 
  -1  -8   7      104.64      114.74     10.82 o 
   0  -8   7      314.22      337.12     19.34 o 
   1  -8   7       32.74       24.08      5.72 o 
   2  -8   7      331.71      325.48     20.37 o 
   3  -8   7       39.29       29.19      9.34 o 
   4  -8   7        1.04        0.00      7.73 o 
  -6  -7   7      295.37      303.48     28.99 o 
  -5  -7   7       34.15       26.72      4.68 o 
  -4  -7   7      646.89      623.90     21.53 o 
  -3  -7   7       56.21       65.91      6.56 o 
  -2  -7   7      175.49      184.03      8.60 o 
  -1  -7   7      546.30      560.55     17.44 o 
   0  -7   7       33.19       27.86      5.48 o 
   1  -7   7      291.07      272.79     17.32 o 
   2  -7   7      145.18      144.13     13.65 o 
   3  -7   7       19.07       27.46     11.28 o 
   4  -7   7     1246.67     1331.08     57.99 o 
   5  -7   7       37.72       34.88      8.51 o 
  -6  -6   7        5.03       13.53      5.80 o 
  -5  -6   7      337.62      328.66     18.81 o 
  -4  -6   7      425.90      390.34     21.26 o 
  -3  -6   7      846.08      879.97     22.27 o 
  -2  -6   7      471.45      471.45     15.98 o 
  -1  -6   7      456.26      454.40     15.33 o 
   0  -6   7       23.27       24.28      3.48 o 
   1  -6   7       95.70      105.08     10.06 o 
   2  -6   7       96.63       99.66     10.48 o 
   3  -6   7      530.18      573.28     26.05 o 
   4  -6   7       19.35       27.13      6.38 o 
   5  -6   7      305.90      311.78     20.94 o 
   6  -6   7       84.68       69.97     10.48 o 
  -7  -5   7       99.60       79.90     16.75 o 
  -6  -5   7      385.56      361.47     32.22 o 
  -5  -5   7      345.81      330.42     17.95 o 
  -4  -5   7      276.20      306.60     17.24 o 
  -3  -5   7      907.48      833.42     17.37 o 
  -2  -5   7      214.71      227.84     10.88 o 
  -1  -5   7      978.48      942.36     22.73 o 
   0  -5   7       46.10       53.42      5.95 o 
   1  -5   7     1189.63     1173.34     22.72 o 
   2  -5   7      329.23      315.44     18.21 o 
   3  -5   7      136.44      151.57     12.76 o 
   4  -5   7      357.41      361.22     20.90 o 
   5  -5   7       50.68       54.67      8.35 o 
   6  -5   7      189.24      192.44     29.64 o 
   7  -5   7       38.26       46.39      9.08 o 
  -7  -4   7      269.25      351.16     32.86 o 
  -6  -4   7       55.89       67.01     12.89 o 
  -5  -4   7      569.65      539.95     36.73 o 
  -4  -4   7      442.71      418.07     16.27 o 
  -3  -4   7       80.23       73.71      5.77 o 
  -2  -4   7      796.96      780.15     20.41 o 
  -1  -4   7      219.54      217.40     14.49 o 
   0  -4   7      233.98      224.90      8.19 o 
   1  -4   7      441.17      399.36     23.81 o 
   2  -4   7       12.19       16.11      4.56 o 
   3  -4   7      311.28      328.55     18.21 o 
   4  -4   7       13.94       14.72      3.90 o 
   5  -4   7      134.90      141.77     12.98 o 
   6  -4   7      528.54      605.85     28.24 o 
   7  -4   7       55.10       54.77     13.53 o 
   8  -4   7       78.07       67.01     15.46 o 
  -7  -3   7      139.42      125.64     19.97 o 
  -6  -3   7        9.82        5.15      7.09 o 
  -5  -3   7      409.25      406.57     32.22 o 
  -4  -3   7      100.97       96.22      6.42 o 
  -3  -3   7      453.63      422.78     13.97 o 
  -2  -3   7      270.49      252.20      9.25 o 
  -1  -3   7      487.75      494.84     15.84 o 
   0  -3   7      434.80      441.44     14.10 o 
   1  -3   7       23.58       27.21      2.60 o 
   2  -3   7     2447.19     2311.51     85.27 o 
   3  -3   7      231.02      229.75     14.49 o 
   4  -3   7       19.90       25.55      5.47 o 
   5  -3   7      199.24      174.85     13.85 o 
   6  -3   7        2.35        0.00      5.80 o 
   7  -3   7      162.29      169.46     20.62 o 
   8  -3   7       75.40       57.99     13.53 o 
  -7  -2   7      357.82      408.51     37.37 o 
  -6  -2   7      320.83      331.83     30.93 o 
  -5  -2   7       53.78       49.99      6.79 o 
  -4  -2   7      394.93      403.31     17.32 o 
  -3  -2   7      973.20      927.52     29.23 o 
  -2  -2   7      113.52      111.09     11.76 o 
  -1  -2   7      547.89      481.38     18.09 o 
   0  -2   7      242.54      247.37     12.14 o 
   1  -2   7     1890.43     1930.67     28.18 o 
   2  -2   7      733.61      709.49     14.76 o 
   3  -2   7      425.88      403.15     14.60 o 
   4  -2   7      721.05      647.61     15.88 o 
   5  -2   7       92.43      108.25     14.18 o 
   6  -2   7      473.47      498.71     33.51 o 
   7  -2   7      290.68      278.35     27.71 o 
   8  -2   7       30.42       38.02     10.31 o 
   9  -2   7       29.59       54.12     13.53 o 
  -7  -1   7      164.47      183.63     25.13 o 
  -6  -1   7       46.56       41.11      6.79 o 
  -5  -1   7       41.63       55.79     10.95 o 
  -4  -1   7     1249.34     1170.54    101.48 o 
  -3  -1   7      137.16      126.15      9.75 o 
  -2  -1   7     1837.62     1871.23     64.68 o 
  -1  -1   7      264.70      311.31     12.65 o 
   0  -1   7     1185.67     1193.02     38.96 o 
   1  -1   7     3209.12     3315.23     49.58 o 
   2  -1   7       22.23       14.13      1.97 o 
   3  -1   7      403.59      414.04     10.67 o 
   4  -1   7      170.41      168.05      9.60 o 
   5  -1   7       82.95       76.36      6.00 o 
   6  -1   7      258.11      264.21     12.18 o 
   7  -1   7        0.98        0.00      3.87 o 
   8  -1   7      569.20      522.55     39.30 o 
   9  -1   7       31.93       19.97      8.38 o 
  -6   0   7       89.50       79.67      9.75 o 
  -5   0   7      703.03      632.25     26.93 o 
  -4   0   7        4.44        8.40      5.48 o 
  -3   0   7      369.36      333.33     17.49 o 
  -2   0   7       31.75       32.71      4.06 o 
  -1   0   7     1668.62     1642.80     39.95 o 
   0   0   7       28.22       27.53      6.12 o 
   1   0   7       92.54       95.10      7.73 o 
   2   0   7     3082.64     3107.52    215.85 o 
   3   0   7       85.99       71.96      6.43 o 
   4   0   7     1213.24     1232.77     68.30 o 
   5   0   7      628.96      661.46     68.62 o 
   6   0   7      283.24      290.32     13.83 o 
   7   0   7      288.94      289.90     20.30 o 
   8   0   7       14.67       16.11      7.73 o 
   9   0   7       82.16       94.72     16.11 o 
  -6   1   7      121.36      110.64     11.61 o 
  -5   1   7       13.01       13.08      6.77 o 
  -4   1   7      275.87      255.79     20.30 o 
  -3   1   7      721.14      757.11     27.15 o 
  -2   1   7     2562.74     2461.18     82.51 o 
  -1   1   7     1040.39      977.19     37.37 o 
   0   1   7       75.95       79.59      6.17 o 
   1   1   7      122.62      130.79     14.18 o 
   2   1   7      147.55       92.13     16.75 o 
   3   1   7        3.39        1.50      1.73 o 
   4   1   7     1186.97     1221.51     45.43 o 
   5   1   7      673.26      662.97     21.57 o 
   6   1   7      538.30      532.55     30.28 o 
   7   1   7      101.62      107.09      9.34 o 
   8   1   7       62.55       66.95      7.73 o 
   9   1   7      139.06      141.11     19.33 o 
  10   1   7        2.61        0.00      6.44 o 
  -6   2   7       13.63        5.43      3.09 o 
  -5   2   7      394.48      423.99     23.18 o 
  -4   2   7      114.08      112.43     11.92 o 
  -3   2   7        2.47        0.00      2.73 o 
  -2   2   7      336.07      320.56     13.44 o 
  -1   2   7       84.76       95.82      6.54 o 
   0   2   7     1307.99     1249.47     85.37 o 
   1   2   7      833.79      765.66     20.32 o 
   2   2   7       82.49       65.91      6.79 o 
   3   2   7      408.03      411.88     17.33 o 
   4   2   7       30.46       31.65      4.31 o 
   5   2   7      790.25      779.43     62.18 o 
   6   2   7     1138.64     1066.59     66.69 o 
   7   2   7      171.62      153.35     10.99 o 
   8   2   7       77.07       82.68     11.60 o 
   9   2   7      111.66      118.02     10.99 o 
  10   2   7       77.88       90.21     15.46 o 
  -5   3   7      131.87      145.06     31.89 o 
  -4   3   7     1138.33     1150.20     39.17 o 
  -3   3   7      744.80      762.52     29.96 o 
  -2   3   7      132.11      142.62     11.56 o 
  -1   3   7     1200.05     1175.74     34.16 o 
   0   3   7      846.15      816.50     46.71 o 
   1   3   7      351.12      301.85     15.41 o 
   2   3   7     1394.65     1342.18     32.81 o 
   3   3   7       29.72       36.73      5.24 o 
   4   3   7      878.66      879.49     25.51 o 
   5   3   7      211.48      221.25     13.00 o 
   6   3   7      594.90      619.92     47.36 o 
   7   3   7       57.60       75.19      8.20 o 
   8   3   7        8.47        6.52      3.56 o 
   9   3   7        5.40        8.07      3.87 o 
  10   3   7       99.28       92.28     10.64 o 
  -5   4   7      147.85      140.59     16.43 o 
  -4   4   7      385.12      410.92     22.98 o 
  -3   4   7       48.54       47.49     10.95 o 
  -2   4   7     1194.51     1204.49     37.36 o 
  -1   4   7      640.13      611.90     24.60 o 
   0   4   7      440.70      409.09     18.90 o 
   1   4   7      202.35      166.71     15.14 o 
   2   4   7       24.55       19.30      4.51 o 
   3   4   7      540.47      580.06     22.27 o 
   4   4   7      266.81      268.05     15.46 o 
   5   4   7       89.87       86.44     14.50 o 
   6   4   7       10.11       14.31      4.31 o 
   7   4   7       69.81       67.20     11.28 o 
   8   4   7      152.71      153.35     12.73 o 
   9   4   7       89.17       94.31     11.28 o 
  10   4   7       68.92       72.55     11.28 o 
  -4   5   7        2.89        0.00      3.09 o 
  -3   5   7       70.56       81.51      9.99 o 
  -2   5   7      294.93      305.12     18.45 o 
  -1   5   7        5.21        7.65      4.19 o 
   0   5   7      425.66      402.55     19.33 o 
   1   5   7        9.94        2.30      4.19 o 
   2   5   7     1868.29     1848.96     44.64 o 
   3   5   7        7.01        4.68      3.91 o 
   4   5   7       42.91      101.04     50.58 o 
   5   5   7      418.17      419.19     19.98 o 
   6   5   7        1.84       10.28     11.60 o 
   7   5   7      159.73      168.90     12.98 o 
   8   5   7       61.78       62.10     12.89 o 
   9   5   7      225.31      239.83     16.38 o 
  10   5   7      198.42      205.66     25.45 o 
  -4   6   7      207.10      218.16     17.75 o 
  -3   6   7      127.53      118.62     12.76 o 
  -2   6   7       35.29       41.76      7.25 o 
  -1   6   7      427.69      443.00     67.65 o 
   0   6   7       20.56       24.62      4.95 o 
   1   6   7      251.00      232.38     27.06 o 
   2   6   7      277.96      249.14     15.04 o 
   3   6   7       85.68       74.09      8.20 o 
   4   6   7      325.70      329.10     19.65 o 
   5   6   7        3.29        2.90      3.42 o 
   6   6   7       51.25       51.18      7.05 o 
   7   6   7      487.14      499.63     35.44 o 
   8   6   7      470.27      471.71     38.98 o 
   9   6   7      120.83      123.06     12.07 o 
  10   6   7        3.32        0.00      4.51 o 
  -3   7   7       30.25       31.85      7.51 o 
  -2   7   7      297.79      286.34     19.33 o 
  -1   7   7       18.74       18.97      5.68 o 
   0   7   7       44.10       54.01      9.34 o 
   1   7   7       34.88       37.97      6.59 o 
   2   7   7      137.47      137.39     14.50 o 
   3   7   7      608.18      588.66     24.60 o 
   4   7   7        1.86        5.37      2.41 o 
   5   7   7      290.11      298.92     17.54 o 
   6   7   7      239.01      221.53     12.14 o 
   7   7   7      316.12      316.77     18.16 o 
   8   7   7      185.42      198.84     19.65 o 
   9   7   7        0.02        0.00      4.03 o 
  10   7   7       99.33       72.81     14.82 o 
  -2   8   7       56.34       57.11     16.43 o 
  -1   8   7      395.68      343.95     21.36 o 
   0   8   7        3.75        5.38      3.85 o 
   1   8   7        4.78        5.15      3.64 o 
   2   8   7      562.70      588.94     25.96 o 
   3   8   7        7.68        4.74      4.19 o 
   4   8   7      282.65      314.65     18.41 o 
   5   8   7      107.26      114.54     10.82 o 
   6   8   7       59.82       71.64     10.95 o 
   7   8   7      155.99      166.45     13.89 o 
   8   8   7       18.05       13.97      3.00 o 
   9   8   7      201.08      206.83     23.20 o 
  -1   9   7       10.58        4.41      2.94 o 
   0   9   7       11.40        6.87      3.39 o 
   1   9   7      492.46      502.10     25.50 o 
   2   9   7       73.35       83.60      9.99 o 
   3   9   7        3.54        1.80      3.39 o 
   4   9   7      193.05      180.56     14.10 o 
   5   9   7        1.44        9.66      4.10 o 
   6   9   7      307.24      346.88     19.72 o 
   7   9   7       12.86       10.12      3.70 o 
   8   9   7      107.25      104.94     11.36 o 
   9   9   7       79.26       89.56     16.75 o 
   0  10   7      107.74       96.62     12.07 o 
   1  10   7       10.94        0.00      4.03 o 
   2  10   7      329.81      327.28     20.94 o 
   3  10   7      298.41      301.64     21.59 o 
   4  10   7        1.65        6.77      3.56 o 
   5  10   7     1273.92     1276.66     41.65 o 
   6  10   7      100.90       97.15     10.64 o 
   7  10   7       56.55       63.83     12.89 o 
   8  10   7      241.11      260.95     27.71 o 
   2  11   7       62.07       61.69      9.54 o 
   3  11   7       20.93       32.85     11.28 o 
   4  11   7      469.34      500.64     26.12 o 
   5  11   7        0.98        2.81      5.48 o 
   6  11   7      201.61      200.39     15.77 o 
   7  11   7      129.20      145.62     20.62 o 
  -3  -9   8      179.62      227.45     25.77 o 
  -2  -9   8      294.56      277.71     28.99 o 
  -1  -9   8        6.11        0.00      3.87 o 
   0  -9   8      217.24      229.80     56.38 o 
   1  -9   8      111.39       99.07     11.45 o 
   2  -9   8        2.21        8.57      5.11 o 
  -5  -8   8       66.74       60.45      9.08 o 
  -4  -8   8       32.98       54.63      8.51 o 
  -3  -8   8      490.91      466.40     22.90 o 
  -2  -8   8        1.36        0.00      6.44 o 
  -1  -8   8      250.44      261.77     16.87 o 
   0  -8   8      121.73      117.11     12.89 o 
   1  -8   8       41.22       48.41      8.20 o 
   2  -8   8      269.37      298.72     35.44 o 
   3  -8   8        0.87        0.00      3.87 o 
  -5  -7   8       29.29       24.26      6.38 o 
  -4  -7   8      359.77      334.54     19.82 o 
  -3  -7   8      266.09      247.87     16.13 o 
  -2  -7   8     1252.22     1164.64     35.86 o 
  -1  -7   8      225.33      214.43     14.71 o 
   0  -7   8       96.99      100.50     10.53 o 
   1  -7   8       20.19       14.54      4.77 o 
   2  -7   8       65.80       74.88     10.24 o 
   3  -7   8      381.11      428.12     24.30 o 
   4  -7   8      358.54      354.23     24.10 o 
   5  -7   8      617.66      648.14     32.65 o 
  -6  -6   8        4.50        5.15      3.87 o 
  -5  -6   8       84.26       93.43     15.46 o 
  -4  -6   8       47.50       60.02      9.99 o 
  -3  -6   8      195.10      179.63     13.65 o 
  -2  -6   8       49.01       43.70      5.05 o 
  -1  -6   8      224.66      235.83     11.42 o 
   0  -6   8      128.24      139.88     12.02 o 
   1  -6   8      349.52      373.07     20.44 o 
   2  -6   8      512.39      539.60     38.66 o 
   3  -6   8      175.49      181.78     15.48 o 
   4  -6   8      259.10      256.28     18.71 o 
   5  -6   8       49.40       58.57      9.79 o 
   6  -6   8       31.63       26.34      6.59 o 
  -6  -5   8      293.96      342.78     32.22 o 
  -5  -5   8        0.94        9.66      7.09 o 
  -4  -5   8      774.98      718.47     27.69 o 
  -3  -5   8       64.20       61.54      9.02 o 
  -2  -5   8      279.93      262.03     12.17 o 
  -1  -5   8      635.83      621.65     19.07 o 
   0  -5   8      111.19      118.63     12.28 o 
   1  -5   8      312.29      311.39     12.95 o 
   2  -5   8      227.99      221.59     15.79 o 
   3  -5   8       75.60       77.26     10.63 o 
   4  -5   8      365.90      427.86     28.03 o 
   5  -5   8       20.62       15.27      9.66 o 
   6  -5   8      299.89      323.76     22.09 o 
   7  -5   8      174.85      164.49     16.11 o 
  -6  -4   8        7.22        8.38      9.02 o 
  -5  -4   8      674.95      688.79     43.81 o 
  -4  -4   8      508.74      488.04     22.10 o 
  -3  -4   8       73.94       84.29      8.17 o 
  -2  -4   8      543.54      567.58     15.28 o 
  -1  -4   8       16.52       14.74      3.97 o 
   0  -4   8     1034.77     1100.66     25.46 o 
   1  -4   8      752.10      738.02     19.20 o 
   2  -4   8        1.01        2.63      1.21 o 
   3  -4   8     1233.22     1334.79     40.82 o 
   4  -4   8        7.29        2.65      4.19 o 
   5  -4   8       92.65       95.09     11.61 o 
   6  -4   8       63.24       64.75      9.79 o 
   7  -4   8       91.07       90.21     16.75 o 
  -6  -3   8      259.55      265.46     28.99 o 
  -5  -3   8       73.04       85.70     15.46 o 
  -4  -3   8      221.60      211.97     14.82 o 
  -3  -3   8      266.34      272.69     11.87 o 
  -2  -3   8        2.56        0.39      1.52 o 
  -1  -3   8      267.52      277.06     12.24 o 
   0  -3   8      565.71      554.83     17.42 o 
   1  -3   8      234.69      243.41      8.58 o 
   2  -3   8     1619.88     1497.41     85.35 o 
   3  -3   8      120.13      126.73     12.89 o 
   4  -3   8       20.20       13.81      4.83 o 
   5  -3   8      119.96      143.69     13.65 o 
   6  -3   8      209.79      173.97     21.26 o 
   7  -3   8      154.78      198.45     23.84 o 
   8  -3   8       19.42       28.35     10.95 o 
  -6  -2   8       96.56      113.40     19.33 o 
  -5  -2   8      304.71      303.48     29.64 o 
  -4  -2   8      284.33      308.14     19.65 o 
  -3  -2   8        3.76        2.78      1.72 o 
  -2  -2   8      567.37      593.07     23.91 o 
  -1  -2   8      836.79      849.28     22.32 o 
   0  -2   8      235.92      249.01     11.27 o 
   1  -2   8     1563.96     1561.26     51.32 o 
   2  -2   8       36.82       33.78      3.72 o 
   3  -2   8      318.69      276.00      6.69 o 
   4  -2   8      340.89      305.76     29.68 o 
   5  -2   8       93.86       83.12     14.82 o 
   6  -2   8      375.78      391.11     30.93 o 
   7  -2   8      278.53      256.44     25.77 o 
   8  -2   8      176.55      188.15     23.20 o 
  -6  -1   8       53.65       81.83     16.11 o 
  -5  -1   8      147.89      177.17     13.77 o 
  -4  -1   8      420.56      360.53     48.32 o 
  -3  -1   8      421.14      397.03     18.88 o 
  -2  -1   8      166.77      183.79     34.15 o 
  -1  -1   8       79.66       70.51      5.31 o 
   0  -1   8      852.78      853.69     43.88 o 
   1  -1   8      186.04      218.72     10.42 o 
   2  -1   8     1265.60     1196.72     60.40 o 
   3  -1   8      561.33      573.09     19.19 o 
   4  -1   8        4.08        4.06      1.31 o 
   5  -1   8      312.70      281.80     11.91 o 
   6  -1   8      174.30      165.59     19.33 o 
   7  -1   8      147.58      180.41     21.26 o 
   8  -1   8       80.07       90.85     16.11 o 
   9  -1   8        0.11       14.82      8.38 o 
  -6   0   8      176.00      197.81     25.13 o 
  -5   0   8       41.75       40.89      7.26 o 
  -4   0   8      128.84      110.08     10.68 o 
  -3   0   8      483.80      459.97     26.74 o 
  -2   0   8      164.20      155.58     11.60 o 
  -1   0   8     2174.00     2083.54     88.92 o 
   0   0   8        7.41       12.65      2.79 o 
   1   0   8       47.83       65.86      9.99 o 
   2   0   8      996.24      934.22     80.86 o 
   3   0   8        1.65        3.61      2.14 o 
   4   0   8     1056.55     1027.95     67.01 o 
   5   0   8       25.15       22.21      4.03 o 
   6   0   8      399.20      411.80     37.05 o 
   7   0   8      118.85      148.84     19.33 o 
   8   0   8       12.02        3.22      5.15 o 
   9   0   8      192.29      219.72     25.13 o 
  -6   1   8      216.89      235.58     17.95 o 
  -5   1   8      124.54      130.93     12.84 o 
  -4   1   8     1078.56     1143.26     73.13 o 
  -3   1   8       50.13       59.97      7.51 o 
  -2   1   8     1678.05     1605.96    143.04 o 
  -1   1   8      916.68      854.14     67.33 o 
   0   1   8      185.47      170.27      9.63 o 
   1   1   8     1441.98     1489.56     58.31 o 
   2   1   8      429.62      401.82     33.51 o 
   3   1   8      197.87      209.74     12.23 o 
   4   1   8       16.30       12.98      2.58 o 
   5   1   8        1.58        4.99      3.87 o 
   6   1   8      354.46      340.65     44.14 o 
   7   1   8        6.22        2.19      6.77 o 
   8   1   8       37.87       41.46      6.65 o 
   9   1   8       10.14        7.09      5.15 o 
  -5   2   8      164.94      146.76     16.11 o 
  -4   2   8        0.05        0.00      4.83 o 
  -3   2   8      165.10      161.22     15.46 o 
  -2   2   8       62.27       77.32      9.66 o 
  -1   2   8      535.30      541.84     32.86 o 
   0   2   8      909.18      839.40     28.00 o 
   1   2   8       14.31        9.25      2.46 o 
   2   2   8      406.04      408.79     18.41 o 
   3   2   8      204.77      186.16     12.56 o 
   4   2   8      142.98      131.84     21.59 o 
   5   2   8      347.78      332.34     16.10 o 
   6   2   8      368.22      378.80     17.80 o 
   7   2   8        3.66        6.96      3.87 o 
   8   2   8       56.95       59.10      9.34 o 
   9   2   8       63.02       77.18     11.60 o 
  10   2   8       58.34       56.06     13.53 o 
  -5   3   8       49.51       55.44      9.11 o 
  -4   3   8      583.17      605.04     28.41 o 
  -3   3   8      141.58      152.33     13.12 o 
  -2   3   8      980.99     1023.04     64.43 o 
  -1   3   8       47.49       49.15      6.96 o 
   0   3   8        2.75       12.93      8.05 o 
   1   3   8      310.88      299.46     16.13 o 
   2   3   8      778.10      693.60     20.80 o 
   3   3   8      154.79      157.68     16.75 o 
   4   3   8     1203.21     1235.08     66.69 o 
   5   3   8       40.94       28.61      4.95 o 
   6   3   8      932.00      873.30     29.26 o 
   7   3   8      339.67      334.83     17.65 o 
   8   3   8        0.72        3.57      3.87 o 
   9   3   8      154.54      143.73     12.84 o 
  10   3   8        0.98        0.64      4.51 o 
  -4   4   8      273.60      279.99     19.82 o 
  -3   4   8       59.97       68.69      9.33 o 
  -2   4   8       11.62       15.11      4.03 o 
  -1   4   8      683.44      656.24     63.14 o 
   0   4   8      575.61      568.35     23.69 o 
   1   4   8       10.16        7.53      2.94 o 
   2   4   8      688.13      651.85     25.21 o 
   3   4   8      427.16      384.64     15.66 o 
   4   4   8       55.73       65.09      8.16 o 
   5   4   8      155.51      151.84     17.72 o 
   6   4   8       15.83       20.73      4.49 o 
   7   4   8      112.11      109.73     13.53 o 
   8   4   8      157.48      172.42     13.58 o 
   9   4   8       18.85        9.05      4.31 o 
  10   4   8      188.39      191.70     15.41 o 
  -4   5   8       84.05      102.83     12.52 o 
  -3   5   8       71.15       87.46     10.93 o 
  -2   5   8      106.20      111.19     11.36 o 
  -1   5   8      199.31      179.06     14.12 o 
   0   5   8      504.44      551.78     24.13 o 
   1   5   8       31.29       30.23      5.57 o 
   2   5   8      111.26       82.44      9.11 o 
   3   5   8      219.23      203.55     14.18 o 
   4   5   8      288.84      278.25     13.87 o 
   5   5   8       40.28       46.31      7.12 o 
   6   5   8      177.37      169.31     13.16 o 
   7   5   8      241.38      258.38     16.86 o 
   8   5   8        0.07        0.00      2.94 o 
   9   5   8      205.54      224.52     16.51 o 
  10   5   8       40.46       45.85      7.96 o 
  -3   6   8        5.04        8.13      3.81 o 
  -2   6   8      504.89      473.68     34.79 o 
  -1   6   8      663.36      602.08     27.34 o 
   0   6   8       76.68       72.82      9.11 o 
   1   6   8      390.14      383.65     22.23 o 
   2   6   8       54.40       46.21      7.25 o 
   3   6   8      166.67      165.23     12.98 o 
   4   6   8       47.08       49.55      7.05 o 
   5   6   8        4.93        5.74      2.62 o 
   6   6   8      178.45      176.05     13.65 o 
   7   6   8       16.68       15.87      4.17 o 
   8   6   8      310.85      315.10     19.72 o 
   9   6   8        6.15        7.39      3.85 o 
  10   6   8       55.21       64.29      9.54 o 
  -2   7   8      141.84      155.53     31.25 o 
  -1   7   8        6.80        0.00      4.83 o 
   0   7   8      123.12      129.10     18.36 o 
   1   7   8       62.10       60.41      8.62 o 
   2   7   8      208.79      199.50     24.16 o 
   3   7   8       33.83       26.42      5.22 o 
   4   7   8      202.44      219.99     15.71 o 
   5   7   8      318.36      322.52     18.87 o 
   6   7   8       51.51       52.84      6.99 o 
   7   7   8      159.07      167.49     13.89 o 
   8   7   8        8.43        5.63      3.39 o 
   9   7   8       46.71       52.19      8.38 o 
  -1   8   8      218.53      212.57     24.81 o 
   0   8   8        0.95        2.51      7.73 o 
   1   8   8       41.78       58.97      8.88 o 
   2   8   8      227.28      206.21     15.67 o 
   3   8   8       67.01       62.76      8.70 o 
   4   8   8      329.21      354.45     23.52 o 
   5   8   8       82.39       79.77      9.54 o 
   6   8   8      195.48      185.50     14.76 o 
   7   8   8      348.45      360.48     16.94 o 
   8   8   8       20.33       21.18      4.06 o 
   9   8   8      342.77      365.34     31.57 o 
   0   9   8      119.59      109.21     12.47 o 
   1   9   8       73.24       61.90     18.04 o 
   2   9   8      123.77      125.15     12.93 o 
   3   9   8     1071.91     1126.01     39.85 o 
   4   9   8        6.45       10.68      3.86 o 
   5   9   8      126.82      142.02     13.43 o 
   6   9   8      415.09      452.05     24.35 o 
   7   9   8       44.57       40.75      8.70 o 
   8   9   8      189.90      179.85     15.41 o 
   1  10   8       23.72       26.27     12.89 o 
   2  10   8      104.32      116.68     13.85 o 
   3  10   8      103.12      105.43     12.30 o 
   4  10   8        3.23        6.51      4.31 o 
   5  10   8       72.47       98.91     11.45 o 
   6  10   8      824.79      817.35     33.43 o 
   7  10   8       59.18       71.12      9.79 o 
   5  11   8        4.06        3.87      4.03 o 
  -3  -8   9       58.72       48.97     10.95 o 
  -2  -8   9      210.22      242.91     27.06 o 
  -1  -8   9       58.05       61.86     14.18 o 
   0  -8   9      101.59       99.71     11.92 o 
   1  -8   9       91.37       95.08     12.02 o 
   2  -8   9       49.79       59.07      9.60 o 
  -4  -7   9       56.48       50.47      7.96 o 
  -3  -7   9      190.90      194.14     15.14 o 
  -2  -7   9      215.48      229.38     24.48 o 
  -1  -7   9        0.64        6.23      4.51 o 
   0  -7   9       95.26      113.33     11.74 o 
   1  -7   9       92.91      105.89     11.91 o 
   2  -7   9        5.58       10.95      4.10 o 
   3  -7   9      167.48      170.61     15.95 o 
   4  -7   9       26.68       33.07      8.20 o 
  -5  -6   9      152.51      140.46     19.97 o 
  -4  -6   9        7.17        4.12      3.39 o 
  -3  -6   9      258.69      255.43     16.86 o 
  -2  -6   9      133.40      127.08      9.06 o 
  -1  -6   9      526.04      547.93     18.91 o 
   0  -6   9     1075.44     1053.09     36.24 o 
   1  -6   9       14.88       13.67      5.15 o 
   2  -6   9        9.30       17.72      5.92 o 
   3  -6   9        2.01        0.00      5.47 o 
   4  -6   9      197.67      249.12     19.07 o 
   5  -6   9      137.81      137.70     14.80 o 
  -5  -5   9      257.15      257.09     27.06 o 
  -4  -5   9      534.62      567.66     38.66 o 
  -3  -5   9        2.72        2.62      4.19 o 
  -2  -5   9      869.98      919.76     25.16 o 
  -1  -5   9        1.87        0.00      2.79 o 
   0  -5   9      344.32      354.14     14.13 o 
   1  -5   9      491.81      515.08     24.55 o 
   2  -5   9        0.15        0.00      3.87 o 
   3  -5   9      339.30      351.00     21.15 o 
   4  -5   9      324.79      335.78     21.55 o 
   5  -5   9       88.60       81.87     18.04 o 
   6  -5   9      183.64      193.41     17.54 o 
  -5  -4   9      231.59      290.59     29.64 o 
  -4  -4   9        4.50        3.87      5.15 o 
  -3  -4   9      539.93      555.74     24.75 o 
  -2  -4   9       16.48       19.70      3.72 o 
  -1  -4   9       11.02       11.47      3.09 o 
   0  -4   9      843.47      878.68     23.56 o 
   1  -4   9       54.92       63.61      6.34 o 
   2  -4   9      308.82      340.42     24.16 o 
   3  -4   9      580.94      645.69     28.86 o 
   4  -4   9        3.36        5.03      3.22 o 
   5  -4   9      168.15      162.98     15.26 o 
   6  -4   9        4.42        6.34      4.31 o 
   7  -4   9       30.56       40.59     12.24 o 
  -5  -3   9       10.07       24.48      9.66 o 
  -4  -3   9      183.57      241.62     25.77 o 
  -3  -3   9      281.01      251.76     11.92 o 
  -2  -3   9       38.30       34.56      3.65 o 
  -1  -3   9      404.87      405.24     15.96 o 
   0  -3   9      292.79      315.73     13.28 o 
   1  -3   9      410.58      430.13     15.38 o 
   2  -3   9      226.96      199.65     13.99 o 
   3  -3   9      168.41      191.33     15.22 o 
   4  -3   9      498.68      505.04     25.50 o 
   5  -3   9       83.70       71.31     10.24 o 
   6  -3   9      142.39      129.51     18.69 o 
   7  -3   9       61.28       74.10     15.46 o 
  -5  -2   9      278.42      325.39     31.57 o 
  -4  -2   9      329.46      310.27     21.91 o 
  -3  -2   9       77.25       76.55      9.66 o 
  -2  -2   9      681.07      679.96     26.17 o 
  -1  -2   9      322.11      315.79     11.90 o 
   0  -2   9      426.34      442.55     16.20 o 
   1  -2   9      796.61      779.01     21.80 o 
   2  -2   9       34.91       34.32      4.13 o 
   3  -2   9      713.97      683.39     29.98 o 
   4  -2   9       74.29       92.78     14.82 o 
   5  -2   9        3.86        5.15      5.15 o 
   6  -2   9       36.29       30.28      9.02 o 
   7  -2   9        2.90        0.00      6.44 o 
   8  -2   9      351.59      326.03     32.22 o 
  -5  -1   9      247.47      237.11     27.06 o 
  -4  -1   9        1.08        0.64      4.83 o 
  -3  -1   9      840.01      841.11     60.89 o 
  -2  -1   9      441.49      454.04     20.55 o 
  -1  -1   9       17.53       17.19      3.24 o 
   0  -1   9      475.12      452.81     48.97 o 
   1  -1   9       18.63       15.65      3.70 o 
   2  -1   9      585.86      595.53     78.61 o 
   3  -1   9      266.33      231.45     21.59 o 
   4  -1   9      114.38       97.25      7.37 o 
   5  -1   9       21.39       24.48      8.38 o 
   6  -1   9        1.35       12.24      8.38 o 
   7  -1   9      191.20      200.39     23.20 o 
   8  -1   9       22.86       24.48     10.95 o 
  -5   0   9       26.03       11.73      4.51 o 
  -4   0   9      308.65      294.63     18.73 o 
  -3   0   9      238.63      253.04     16.23 o 
  -2   0   9      406.25      393.18     20.62 o 
  -1   0   9      388.90      378.51     38.98 o 
   0   0   9       78.56       80.82      6.77 o 
   1   0   9      101.97       92.10      8.70 o 
   2   0   9      343.67      306.21     15.79 o 
   3   0   9      129.08      107.98      9.06 o 
   4   0   9      162.79      158.02     10.29 o 
   5   0   9        5.61        4.00      4.83 o 
   6   0   9       45.11       50.26     10.95 o 
   7   0   9       43.32       39.30     10.95 o 
   8   0   9      101.71      140.46     19.97 o 
   9   0   9       40.51       68.94     14.82 o 
  -5   1   9      424.70      452.24     42.20 o 
  -4   1   9      353.37      312.89     59.28 o 
  -3   1   9       18.81       17.12      4.64 o 
  -2   1   9       29.68       43.41      6.83 o 
  -1   1   9      316.73      296.27     17.08 o 
   0   1   9      890.94      896.28     25.00 o 
   1   1   9      502.92      514.62     21.35 o 
   2   1   9      170.58      165.87     11.90 o 
   3   1   9      371.87      350.86     43.81 o 
   4   1   9       35.94       26.81      4.56 o 
   5   1   9        3.57        5.03     10.95 o 
   6   1   9      993.97      979.86     49.94 o 
   7   1   9      180.28      161.29     11.68 o 
   8   1   9      171.50      235.18     25.77 o 
   9   1   9        0.20        0.00      5.80 o 
  -4   2   9      133.19      127.75     12.93 o 
  -3   2   9      548.47      547.32     45.43 o 
  -2   2   9        1.00        4.61      2.73 o 
  -1   2   9      794.67      780.84     40.92 o 
   0   2   9      301.98      292.16     19.01 o 
   1   2   9       65.51       66.25      6.49 o 
   2   2   9      241.08      228.10     14.24 o 
   3   2   9       43.53       46.51      7.41 o 
   4   2   9      443.00      465.76     20.74 o 
   5   2   9      138.73      113.32      9.65 o 
   6   2   9     2759.13     2635.37    279.32 o 
   7   2   9      237.31      230.75     20.30 o 
   8   2   9       92.83       75.02      9.06 o 
   9   2   9       30.86       28.99     10.95 o 
  -4   3   9      165.57      189.57     16.40 o 
  -3   3   9       95.89       90.79     26.10 o 
  -2   3   9      747.60      713.92     29.84 o 
  -1   3   9        1.32        4.83      3.87 o 
   0   3   9       90.71      103.38     10.24 o 
   1   3   9      280.93      272.27     16.05 o 
   2   3   9       13.82       15.72      3.31 o 
   3   3   9      172.31      190.39     13.46 o 
   4   3   9      146.71      175.07     13.16 o 
   5   3   9      212.40      209.57     14.24 o 
   6   3   9       13.45        3.79      4.51 o 
   7   3   9       34.57       29.30     17.40 o 
   8   3   9       26.14       34.53      6.79 o 
   9   3   9        0.84        0.00      3.85 o 
  -3   4   9      163.37      168.62     27.38 o 
  -2   4   9       41.31       55.60      8.35 o 
  -1   4   9      465.03      432.64     22.55 o 
   0   4   9      830.16      788.00     37.37 o 
   1   4   9        0.48        2.12      3.22 o 
   2   4   9       53.12       50.75      7.12 o 
   3   4   9       12.55        7.97      2.67 o 
   4   4   9      119.03      148.48     12.28 o 
   5   4   9      292.47      312.62     18.25 o 
   6   4   9        0.55        0.00      3.39 o 
   7   4   9       86.15      104.50     15.14 o 
   8   4   9       68.78       72.78     23.52 o 
   9   4   9       10.04       14.95      5.36 o 
  10   4   9      114.60      139.12     13.85 o 
  -3   5   9       29.35       28.02      6.50 o 
  -2   5   9       87.68       88.09     10.95 o 
  -1   5   9      540.26      504.47     25.05 o 
   0   5   9        2.28        4.03      6.77 o 
   1   5   9      254.62      247.95     16.33 o 
   2   5   9      236.27      221.86     15.47 o 
   3   5   9       44.22       35.79      6.59 o 
   4   5   9     1713.98     1760.72     59.32 o 
   5   5   9       18.79       20.03      4.95 o 
   6   5   9      184.30      206.39     14.76 o 
   7   5   9      119.78      127.90     12.37 o 
   8   5   9       47.75       34.64     11.28 o 
   9   5   9      228.97      249.10     18.07 o 
  -2   6   9       74.68       64.68      9.66 o 
  -1   6   9        3.01        0.00      3.85 o 
   0   6   9       45.53       48.06      8.20 o 
   1   6   9       30.37       34.30      8.38 o 
   2   6   9      139.40      142.41     12.52 o 
   3   6   9      476.92      475.30     23.46 o 
   4   6   9       81.26       94.32     10.36 o 
   5   6   9      138.38      136.02     11.40 o 
   6   6   9      299.19      302.33     18.90 o 
   7   6   9       30.08       19.57      5.22 o 
   8   6   9      118.45      107.34     11.91 o 
   9   6   9       14.19       12.82      7.09 o 
  -1   7   9      207.19      198.25     16.63 o 
   0   7   9      380.10      327.54     20.96 o 
   1   7   9       13.15        8.15      5.15 o 
   2   7   9      266.02      274.75     26.74 o 
   3   7   9       11.73       14.59      6.12 o 
   4   7   9      189.51      194.19     15.71 o 
   5   7   9       96.01       95.31     15.46 o 
   6   7   9       16.26       19.70      5.21 o 
   7   7   9      416.43      424.16     22.77 o 
   8   7   9       26.08       24.32      6.04 o 
   9   7   9      186.38      175.43     15.47 o 
   0   8   9       23.28       15.82      5.80 o 
   1   8   9      403.10      429.32     35.44 o 
   2   8   9        1.83        1.29      5.48 o 
   3   8   9      272.53      296.19     19.65 o 
   4   8   9      124.03      125.81     12.73 o 
   5   8   9       21.93       26.92      6.12 o 
   6   8   9      172.42      176.48     15.04 o 
   7   8   9      144.27      142.45     10.98 o 
   8   8   9       52.47       52.44      7.96 o 
   9   8   9       12.30       24.08      6.32 o 
   1   9   9       17.93        9.16     12.24 o 
   2   9   9       14.36       15.92      6.12 o 
   3   9   9      195.01      219.36     17.54 o 
   4   9   9        4.68        2.58      4.56 o 
   5   9   9       33.37       26.39      6.14 o 
   6   9   9        3.63        8.90      4.95 o 
   7   9   9      157.81      165.88     15.26 o 
   8   9   9       59.41       70.55     10.45 o 
   3  10   9        1.11        6.96      4.29 o 
   4  10   9      304.82      332.24     22.72 o 
   5  10   9      165.61      153.64     15.01 o 
   6  10   9       98.16      103.75     12.47 o 
   0  -8  10      114.63      117.91     20.62 o 
  -2  -7  10      254.40      237.76     26.42 o 
  -1  -7  10      224.80      181.06     23.20 o 
   0  -7  10      238.13      265.32     19.04 o 
   1  -7  10       44.24       38.43      7.89 o 
   2  -7  10      121.92      154.48     15.22 o 
   3  -7  10       16.03       27.38      7.29 o 
  -3  -6  10       44.84       33.21      9.99 o 
  -2  -6  10      106.31      110.68     11.10 o 
  -1  -6  10      577.89      619.67     28.15 o 
   0  -6  10        8.90       11.51      7.41 o 
   1  -6  10       73.44       86.05     10.91 o 
   2  -6  10       27.74       30.03      7.05 o 
   3  -6  10       74.24       81.37     11.39 o 
   4  -6  10      345.66      369.60     24.13 o 
  -4  -5  10      112.84      104.38     17.40 o 
  -3  -5  10       28.78       23.94      5.41 o 
  -2  -5  10      900.89      865.80     25.51 o 
  -1  -5  10      244.41      240.19     12.85 o 
   0  -5  10       74.28       62.47      8.42 o 
   1  -5  10      777.20      756.16     32.38 o 
   2  -5  10       25.69       28.90      6.59 o 
   3  -5  10      374.43      408.29     24.59 o 
   4  -5  10      116.31      128.78     14.12 o 
   5  -5  10      182.14      174.86     16.86 o 
  -4  -4  10      116.80      121.78     18.04 o 
  -3  -4  10      662.74      636.85     27.23 o 
  -2  -4  10       74.35       60.51      5.39 o 
  -1  -4  10      202.31      179.23     10.67 o 
   0  -4  10      532.87      584.26     19.80 o 
   1  -4  10      166.90      156.16     13.65 o 
   2  -4  10      238.92      241.44     17.70 o 
   3  -4  10        0.59        0.00      3.56 o 
   4  -4  10       32.04       32.33      7.51 o 
   5  -4  10       66.43       94.77     11.82 o 
   6  -4  10       24.13       12.24      6.44 o 
  -4  -3  10      177.47      152.06     21.91 o 
  -3  -3  10        4.25        5.80      6.44 o 
  -2  -3  10       95.28       93.88      7.90 o 
  -1  -3  10      379.76      395.99     16.33 o 
   0  -3  10       28.50       34.19      4.79 o 
   1  -3  10      615.94      618.30     19.84 o 
   2  -3  10       18.18       19.42      3.45 o 
   3  -3  10       12.43       12.59      4.95 o 
   4  -3  10      392.68      406.58     24.13 o 
   5  -3  10        0.30        0.00      5.15 o 
   6  -3  10       13.54       19.33      9.02 o 
   7  -3  10        0.20        1.29      5.15 o 
  -4  -2  10      252.09      273.20     28.35 o 
  -3  -2  10      279.42      285.23     17.49 o 
  -2  -2  10      393.31      364.40     19.26 o 
  -1  -2  10       38.22       38.18      4.32 o 
   0  -2  10      352.06      396.17     16.10 o 
   1  -2  10       93.73       87.45      7.48 o 
   2  -2  10      148.66      131.66     14.07 o 
   3  -2  10      140.31      141.97     12.24 o 
   4  -2  10       51.91       54.77     12.24 o 
   5  -2  10      160.53      206.83     24.48 o 
   6  -2  10      110.93      133.38     20.62 o 
   7  -2  10       28.88       39.95     12.24 o 
  -4  -1  10      277.62      272.24     33.51 o 
  -3  -1  10       75.85       98.34     10.53 o 
  -2  -1  10       42.31       40.81      6.79 o 
  -1  -1  10      524.65      497.49     22.32 o 
   0  -1  10      280.19      288.92     16.51 o 
   1  -1  10       35.54       37.57      6.04 o 
   2  -1  10      101.99       96.19     17.72 o 
   3  -1  10       11.90        9.78      2.31 o 
   4  -1  10      195.25      194.59     22.55 o 
   5  -1  10        4.03        0.00      5.80 o 
   6  -1  10       56.01       52.19     12.89 o 
   7  -1  10       77.52      126.29     19.97 o 
   8  -1  10       39.50       38.66     12.89 o 
  -4   0  10      100.75       91.12     11.28 o 
  -3   0  10      123.98      102.75     18.04 o 
  -2   0  10      620.56      586.50     51.55 o 
  -1   0  10      104.30       96.57      9.99 o 
   0   0  10      290.17      307.75     14.36 o 
   1   0  10      908.83      916.30     30.79 o 
   2   0  10       25.85       22.72      4.49 o 
   3   0  10      699.72      679.50    105.99 o 
   4   0  10      378.79      345.02     30.28 o 
   5   0  10        0.77        5.37      2.88 o 
   6   0  10      219.05      247.42     25.77 o 
   7   0  10       21.22       26.42      9.02 o 
   8   0  10      193.08      235.18     27.06 o 
  -4   1  10       52.30       46.73      8.35 o 
  -3   1  10      283.35      279.70     33.18 o 
  -2   1  10      361.30      380.48     20.73 o 
  -1   1  10      181.97      191.97     15.79 o 
   0   1  10      281.76      274.23     16.40 o 
   1   1  10       15.48       19.29      4.70 o 
   2   1  10       79.99       71.27      8.34 o 
   3   1  10       37.23       49.29     13.21 o 
   4   1  10      433.40      445.82     30.61 o 
   5   1  10        8.92       13.22      2.93 o 
   6   1  10        6.79       12.21      3.81 o 
   7   1  10      264.26      286.73     28.99 o 
   8   1  10        4.38       28.35     10.95 o 
   9   1  10       48.09       68.94     16.11 o 
  -4   2  10       47.57       48.66     10.63 o 
  -3   2  10      121.27      115.50     24.81 o 
  -2   2  10       16.00       19.59     15.46 o 
  -1   2  10      132.50      147.83     12.98 o 
   0   2  10      365.12      377.33     20.24 o 
   1   2  10       80.94       87.86      8.04 o 
   2   2  10      131.26      130.28     11.61 o 
   3   2  10        1.03        4.03      6.77 o 
   4   2  10      177.50      172.53     39.63 o 
   5   2  10        2.03        0.00      5.15 o 
   6   2  10      314.76      305.98     26.74 o 
   7   2  10        0.69        6.51      5.48 o 
   8   2  10       26.04       38.02     10.31 o 
   9   2  10       43.22       45.10     12.89 o 
  -3   3  10       11.97       22.28     13.85 o 
  -2   3  10      608.49      632.08     54.77 o 
  -1   3  10      134.34      149.69     13.53 o 
   0   3  10       69.57       47.29      8.70 o 
   1   3  10      248.89      255.17     16.59 o 
   2   3  10       20.73       19.20      3.68 o 
   3   3  10      297.07      291.70     22.55 o 
   4   3  10       24.91       17.94      9.99 o 
   5   3  10      201.57      227.74     15.79 o 
   6   3  10       69.61       81.18      9.34 o 
   7   3  10       56.58       33.96      6.50 o 
   8   3  10      727.67      669.22     51.87 o 
   9   3  10      129.46      102.45     18.69 o 
  -3   4  10      157.30      185.30     16.38 o 
  -2   4  10        6.97        5.93      3.22 o 
  -1   4  10      253.63      260.01     17.96 o 
   0   4  10      387.16      375.95     20.94 o 
   1   4  10       82.57       80.47      9.72 o 
   2   4  10      519.57      456.63     22.84 o 
   3   4  10        4.19        2.75      2.47 o 
   4   4  10      520.00      497.02     23.76 o 
   5   4  10      231.67      255.43     26.03 o 
   6   4  10       74.23       64.93      9.13 o 
   7   4  10      136.35      112.93     11.61 o 
   8   4  10       16.63        6.16      5.48 o 
   9   4  10       45.15       49.70      7.96 o 
  -2   5  10      138.28      120.17     13.21 o 
  -1   5  10        4.34        0.64     10.95 o 
   0   5  10      183.07      188.34     15.26 o 
   1   5  10      324.72      345.33     20.44 o 
   2   5  10       10.11       11.19      4.31 o 
   3   5  10       80.88       77.16      9.90 o 
   4   5  10      301.56      317.15     21.75 o 
   5   5  10      131.00      132.80      9.95 o 
   6   5  10      196.90      191.83     34.79 o 
   7   5  10        5.29        9.86      4.88 o 
   8   5  10       21.25       23.84      7.41 o 
   9   5  10       33.52       44.36      8.05 o 
  -1   6  10        1.28        0.44      4.19 o 
   0   6  10      332.35      314.70     20.73 o 
   1   6  10      102.13       93.76     11.10 o 
   2   6  10      192.70      207.11     16.13 o 
   3   6  10       54.37       42.33      9.66 o 
   4   6  10       85.45       75.48     10.24 o 
   5   6  10      122.41      137.01      9.27 o 
   6   6  10       68.54       78.22     11.60 o 
   7   6  10      132.65      128.70     13.85 o 
   8   6  10       28.74       36.68      7.25 o 
   9   6  10       26.61       26.53      6.59 o 
   0   7  10       61.02       61.64      9.57 o 
   1   7  10      132.43      128.71     13.43 o 
   2   7  10       73.90       62.83     15.14 o 
   3   7  10       47.97       50.20     13.53 o 
   4   7  10      226.04      239.06     17.77 o 
   5   7  10       78.99       74.78      7.99 o 
   6   7  10      156.81      159.11     12.13 o 
   7   7  10      199.33      218.02     14.38 o 
   8   7  10        8.75        7.77      3.56 o 
   1   8  10      238.21      219.25     18.41 o 
   2   8  10       12.30       17.47      6.04 o 
   3   8  10       55.49       65.08      9.33 o 
   4   8  10       25.99       23.06      6.33 o 
   5   8  10      138.35      158.82     14.76 o 
   6   8  10      162.22      151.44     14.76 o 
   7   8  10        0.25        8.61      4.95 o 
   8   8  10      143.13      153.46     11.89 o 
   3   9  10      165.53      179.34     16.33 o 
   4   9  10      146.47      153.71     15.49 o 
   5   9  10      139.21      136.90     14.12 o 
   6   9  10       10.46        7.40     10.63 o 
   7   9  10       19.20       23.20      6.59 o 
  -2  -6  11      171.63      146.26     19.97 o 
  -1  -6  11       25.80       48.32     12.89 o 
   0  -6  11      293.48      274.88     20.18 o 
   1  -6  11      234.36      212.65     18.11 o 
   2  -6  11       89.13       71.48     11.36 o 
   3  -6  11        4.85        5.08      3.70 o 
  -2  -5  11      463.11      480.72     24.30 o 
  -1  -5  11       38.01       45.10      7.12 o 
   0  -5  11        2.79        0.00      3.19 o 
   1  -5  11       17.57       13.03      4.83 o 
   2  -5  11        2.04        9.44      4.49 o 
   3  -5  11        2.37        1.86      3.85 o 
   4  -5  11       51.02       72.26     11.39 o 
  -3  -4  11      165.91      150.13     20.62 o 
  -2  -4  11        2.25        0.00      3.64 o 
  -1  -4  11      231.95      240.03     13.15 o 
   0  -4  11      432.97      462.15     24.37 o 
   1  -4  11      143.31      128.54     20.62 o 
   2  -4  11      342.42      382.19     23.18 o 
   3  -4  11       10.81       14.20      5.68 o 
   4  -4  11       86.90       97.63     12.98 o 
   5  -4  11      105.01       87.58     17.07 o 
  -3  -3  11       72.30       81.19     14.82 o 
  -2  -3  11      447.96      431.84     17.46 o 
  -1  -3  11      181.14      192.36     10.20 o 
   0  -3  11       95.89       96.67      8.03 o 
   1  -3  11      153.13      158.71     10.31 o 
   2  -3  11       12.98        5.90      4.31 o 
   3  -3  11      202.00      229.88     27.06 o 
   4  -3  11      237.58      244.20     26.42 o 
   5  -3  11      295.88      354.38     33.51 o 
   6  -3  11       26.09       38.02     12.89 o 
  -3  -2  11      244.72      253.87     26.42 o 
  -2  -2  11       18.27       15.43      4.17 o 
  -1  -2  11       36.08       39.09      5.45 o 
   0  -2  11      204.62      234.79     26.74 o 
   1  -2  11       35.97       38.02      5.72 o 
   2  -2  11      232.60      232.06     14.18 o 
   3  -2  11       28.77       26.42      9.66 o 
   4  -2  11      138.11      136.60     19.33 o 
   5  -2  11       33.09       48.32     13.53 o 
   6  -2  11       12.07        8.38      7.73 o 
   7  -2  11        5.50        7.09      7.09 o 
  -3  -1  11        3.66        8.05      4.10 o 
  -2  -1  11        0.85        2.35      3.70 o 
  -1  -1  11      221.87      222.07     15.26 o 
   0  -1  11        8.29        9.51      3.31 o 
   1  -1  11      188.60      189.21     13.77 o 
   2  -1  11       29.09       32.86      5.36 o 
   3  -1  11      305.53      292.77     44.78 o 
   4  -1  11      154.31      126.29     18.69 o 
   5  -1  11       13.26        0.00      6.44 o 
   6  -1  11      113.56      125.64     19.97 o 
   7  -1  11       73.55       70.23     16.11 o 
  -3   0  11       35.98       41.39      6.79 o 
  -2   0  11      407.96      404.03     22.01 o 
  -1   0  11       21.95       22.04      5.48 o 
   0   0  11       23.35       33.63      5.04 o 
   1   0  11      114.60      108.28     10.64 o 
   2   0  11      336.66      363.64     19.03 o 
   3   0  11       11.04       12.47      4.19 o 
   4   0  11       36.54       23.00      4.88 o 
   5   0  11       69.84      111.47     19.33 o 
   6   0  11       87.40       93.43     16.75 o 
   7   0  11       68.63       67.65     15.46 o 
   8   0  11      201.37      155.93     23.84 o 
  -3   1  11      134.60      155.24     24.48 o 
  -2   1  11       72.61       72.13      9.54 o 
  -1   1  11       28.54       14.68      9.66 o 
   0   1  11        4.11        6.90      8.38 o 
   1   1  11      236.58      232.33     13.36 o 
   2   1  11      175.32      186.52     13.77 o 
   3   1  11      107.60      102.93     41.56 o 
   4   1  11      222.91      198.47     19.33 o 
   5   1  11       53.45       59.70      7.61 o 
   6   1  11      141.41      123.71     19.97 o 
   7   1  11       35.14       47.68     12.89 o 
   8   1  11        2.55        0.00      7.73 o 
  -2   2  11      284.88      298.63     20.30 o 
  -1   2  11      118.95      109.98     29.64 o 
   0   2  11      374.56      369.84     34.47 o 
   1   2  11      665.36      682.06     48.65 o 
   2   2  11      131.32      155.90     12.16 o 
   3   2  11      286.26      284.61     21.59 o 
   4   2  11      232.44      222.13     32.22 o 
   5   2  11       26.04       16.92      6.44 o 
   6   2  11       66.33       63.36      8.20 o 
   7   2  11       42.42       48.32     13.53 o 
   8   2  11      335.17      384.02     36.08 o 
  -2   3  11      129.04      127.83     17.07 o 
  -1   3  11        4.15       12.31      4.49 o 
   0   3  11      330.77      343.89     20.73 o 
   1   3  11       45.84       54.81      9.34 o 
   2   3  11      245.44      237.56     14.53 o 
   3   3  11      140.70      151.49     11.08 o 
   4   3  11       16.79       21.34      6.12 o 
   5   3  11      151.20      160.20     18.93 o 
   6   3  11       16.68       16.36      4.77 o 
   7   3  11       98.28       93.07     10.36 o 
   8   3  11       44.02       48.97     13.53 o 
  -1   4  11      222.76      244.69     18.61 o 
   0   4  11      191.90      205.89     16.33 o 
   1   4  11       19.26       28.33      7.41 o 
   2   4  11      181.36      168.17     14.22 o 
   3   4  11       19.97       18.92      4.64 o 
   4   4  11      549.84      571.28     85.37 o 
   5   4  11        1.57        1.88      2.79 o 
   6   4  11      301.10      296.03     57.99 o 
   7   4  11       52.33       61.06     12.56 o 
   8   4  11       39.54       31.19      5.95 o 
  -1   5  11        4.69        2.76      7.73 o 
   0   5  11        3.12        1.93      3.64 o 
   1   5  11      376.44      366.94     22.01 o 
   2   5  11       14.73       13.90      4.64 o 
   3   5  11       67.71       78.34      9.90 o 
   4   5  11        0.25        2.82      3.76 o 
   5   5  11      283.23      274.13     14.69 o 
   6   5  11      275.57      263.50     18.41 o 
   7   5  11        0.36        0.00      3.81 o 
   8   5  11       34.32       48.17      8.67 o 
   0   6  11      242.81      253.63     19.26 o 
   1   6  11        1.36        1.09      4.31 o 
   2   6  11      353.04      370.38     22.52 o 
   3   6  11       24.58       25.71      6.59 o 
   4   6  11       29.20       24.46      9.66 o 
   5   6  11       69.40       75.28      7.08 o 
   6   6  11        6.21        1.22      4.27 o 
   7   6  11       40.27       35.42      7.05 o 
   8   6  11        5.08        0.00      4.17 o 
   1   7  11      421.83      468.51     26.78 o 
   2   7  11       35.36       33.08      9.02 o 
   3   7  11      140.90      145.15     14.35 o 
   4   7  11      155.93      159.29     15.79 o 
   5   7  11        3.76        1.45      3.12 o 
   6   7  11      109.82      116.34     10.78 o 
   7   7  11       54.85       64.44      8.32 o 
   3   8  11       10.25       10.28      5.48 o 
   4   8  11        1.14        5.35      9.99 o 
   5   8  11       56.57       55.89      7.64 o 
   6   8  11       23.60       29.68      7.51 o 
   0  -5  12      413.13      404.06     53.48 o 
   1  -5  12       25.12       16.08      5.41 o 
   2  -5  12      357.62      366.57     24.49 o 
  -1  -4  12      222.98      199.74     16.13 o 
   0  -4  12       49.05       46.96     15.79 o 
   1  -4  12        3.81        0.00      3.70 o 
   2  -4  12        4.10        3.73      5.22 o 
   3  -4  12      110.19      117.40     14.12 o 
   4  -4  12       27.30       40.09      9.27 o 
  -2  -3  12       78.33      104.38     16.11 o 
  -1  -3  12        1.04        4.73      3.70 o 
   0  -3  12        9.60        7.23      7.41 o 
   1  -3  12       21.27       15.46      7.09 o 
   2  -3  12       64.35       72.81     15.46 o 
   3  -3  12       30.37       32.86     10.95 o 
   4  -3  12        1.07       12.89      7.73 o 
   5  -3  12      156.38      174.61     26.42 o 
  -2  -2  12       20.22       20.94      5.41 o 
  -1  -2  12      129.64      147.83     13.53 o 
   0  -2  12      250.79      277.66     14.59 o 
   1  -2  12       26.87       35.43      6.43 o 
   2  -2  12      229.10      221.01     25.77 o 
   3  -2  12        0.04        0.00      7.09 o 
   4  -2  12       65.34       65.08     14.82 o 
   5  -2  12       19.84       32.86     12.24 o 
   6  -2  12      101.91      141.75     22.55 o 
  -2  -1  12       86.22       85.66     11.92 o 
  -1  -1  12       57.09       64.36     11.28 o 
   0  -1  12       43.83       50.99      8.64 o 
   1  -1  12      209.77      220.91     17.72 o 
   2  -1  12       11.74        9.51      5.48 o 
   3  -1  12      188.47      212.63     25.13 o 
   4  -1  12       18.86       16.75      7.09 o 
   5  -1  12       65.92       77.32     16.75 o 
   6  -1  12      190.64      206.19     26.42 o 
  -2   0  12       58.08       62.03      9.33 o 
  -1   0  12       35.64       32.51      7.09 o 
   0   0  12      332.07      352.07     36.40 o 
   1   0  12       38.27       37.24      5.89 o 
   2   0  12      261.04      248.02     16.72 o 
   3   0  12        8.49       15.02      7.73 o 
   4   0  12       66.04       49.71     19.01 o 
   5   0  12      223.60      233.25     27.71 o 
   6   0  12       10.36        1.29      6.44 o 
   7   0  12       19.94       30.93     11.60 o 
  -2   1  12       10.89        0.37      3.09 o 
  -1   1  12       90.87       87.96     10.64 o 
   0   1  12        1.46        0.00      3.09 o 
   1   1  12      131.28      141.65     10.71 o 
   2   1  12       69.27       64.43     10.95 o 
   3   1  12        0.38        5.54      3.22 o 
   4   1  12      188.83      172.00     14.05 o 
   5   1  12        6.81        1.93      6.44 o 
   6   1  12       85.08       98.58     19.33 o 
   7   1  12        8.46       16.11      9.66 o 
  -1   2  12       81.80       78.96     10.48 o 
   0   2  12       21.44       25.18     12.56 o 
   1   2  12        1.14        2.44      2.82 o 
   2   2  12      109.63      149.51     11.99 o 
   3   2  12      366.44      368.99     20.89 o 
   4   2  12        0.46        0.00      3.87 o 
   5   2  12       53.97       52.13      6.54 o 
   6   2  12       59.38       86.98     16.75 o 
   7   2  12       48.92       20.62      8.38 o 
  -1   3  12      132.67      142.26     18.04 o 
   0   3  12      145.24      148.80     14.35 o 
   1   3  12      201.73      224.55     16.97 o 
   2   3  12      379.62      407.61     26.42 o 
   3   3  12       68.81       73.68      8.23 o 
   4   3  12      126.68      128.17     16.43 o 
   5   3  12       94.75       93.86     11.44 o 
   6   3  12       10.05       11.07      4.95 o 
   7   3  12      151.69      169.46     24.48 o 
   0   4  12      159.59      172.18     16.43 o 
   1   4  12        6.58        0.00      4.10 o 
   2   4  12       87.17       68.02     13.21 o 
   3   4  12      109.62      111.75     10.40 o 
   4   4  12      150.53      151.46     21.58 o 
   5   4  12       21.43       26.38      9.02 o 
   6   4  12      112.77      111.03     12.37 o 
   7   4  12       11.88        8.59      4.61 o 
   1   5  12      307.73      306.77     20.94 o 
   2   5  12      188.53      208.70     20.30 o 
   3   5  12      103.96      105.27     11.74 o 
   4   5  12       10.44       14.60      4.50 o 
   5   5  12       15.92       27.26      5.49 o 
   6   5  12      109.87      110.00     17.07 o 
   7   5  12       18.16       20.39      5.68 o 
   2   6  12      106.08      125.74     13.89 o 
   3   6  12        1.60        0.00      4.19 o 
   4   6  12      110.24      107.22     19.01 o 
   5   6  12       81.88       70.12      8.77 o 
   6   6  12      314.20      314.54     18.10 o 
   7   6  12       48.69       40.33      8.35 o 
   4   7  12       22.12       20.96      6.33 o 
   5   7  12       36.31       22.62      6.77 o 
   1  -3  13      150.00      118.56     19.33 o 
   2  -3  13      104.16       92.78     17.40 o 
   0  -2  13        5.87        1.63      3.00 o 
   1  -2  13       79.56       65.08     13.53 o 
   2  -2  13        9.22        2.58      5.15 o 
   3  -2  13       63.39       65.72     16.11 o 
   4  -2  13       62.16       41.24     11.60 o 
   0  -1  13       78.76       90.88      8.91 o 
   1  -1  13      165.87      177.51     12.32 o 
   2  -1  13       27.02       52.84     12.89 o 
   3  -1  13       47.99       61.86     16.11 o 
   4  -1  13        0.05        0.00      9.02 o 
   5  -1  13       50.77       84.41     17.40 o 
   0   0  13      235.55      272.56     18.41 o 
   1   0  13       35.92       43.41      6.56 o 
   2   0  13      169.44      164.09     14.24 o 
   3   0  13       14.90       17.25      5.84 o 
   4   0  13       71.99       80.54     16.75 o 
   5   0  13       74.67       81.19     16.75 o 
   0   1  13       15.98       14.09      4.77 o 
   1   1  13      145.70      166.44     18.48 o 
   2   1  13        6.78        4.70      3.00 o 
   3   1  13      322.82      333.70     78.93 o 
   4   1  13       63.65       65.03     11.28 o 
   5   1  13       23.82       21.91     10.95 o 
   6   1  13      311.84      341.50     35.44 o 
   1   2  13       26.33       23.22      9.99 o 
   2   2  13      343.24      336.71     17.80 o 
   3   2  13      173.81      210.58     24.93 o 
   4   2  13        1.58        0.00      5.48 o 
   5   2  13       26.52       20.55      5.22 o 
   6   2  13        0.58        6.44      4.51 o 
   1   3  13       41.24       31.68      6.33 o 
   2   3  13        1.47        0.00      3.39 o 
   3   3  13       15.89       13.76      4.31 o 
   4   3  13       96.89      101.19     27.38 o 
   5   3  13       39.35       30.46      5.07 o 
   6   3  13        6.80       24.48     10.95 o 
   2   4  13       26.59       17.40      5.19 o 
   3   4  13      144.47      158.78     15.22 o 
   4   4  13      113.51      104.81     10.73 o 
   5   4  13       29.97       39.17     19.01 o 
   6   4  13       71.81       72.62     10.61 o 
   4   5  13       96.75      102.75     32.54 o 
   5   5  13       13.50       12.24      4.64 o 
                                                 
